# Supplementary material for: An Integrated Sequencing Approach for Updating the Pseudorabies Virus Transcriptome
Source: Pathogens. 2021 Feb 20;10(2):242. doi: 10.3390/pathogens10020242 (PMC7924054; doi:10.3390/pathogens10020242)
Supplement: Supplementary file 1 [file pathogens-10-00242-s001.zip › Table S1.xlsx]

## Sheet: Supplementary Material 
A: ONT MinioN Read Statistic
B: PacBIO Read Statistic

## Sheet: A
Samples	Read count	Mapped read count	Mapped fraction	Min read length	Min mapped read length	Mean read length	Stdev length	Mean mapped read length	Stdev mapped length	Median read length	Median mapped read length	Max read length	Max mapped read length	Mismatch fraction	Average coverage	Stdev mismatch	Insertion fraction	Stdev insertion	Deletion fraction	Stdev deletion	GC fraction of aligned	Stdev GC content
Terminator-Seq	472.981	113.757	0.24051071818952557	105	79	957.289451373311	631.4401963083538	785.164447	648.5361921325577	741.0	541.0	12100	6999	0.02439318133940196	618.447	19.95344429519819	0.02616184034313729	80.64938278513624	0.04604820092605796	44.580179614830044	0.7129106923544328	469.6417596751668
LSK_109-4h-1	54.661	5.088	0.0930828195605642	133	86	1091.6926327729093	789.2526127281384	510.3421777	496.46579349459364	844.0	266.0	11367	3934	0.023454712874924757	17.9793	14.389840348095106	0.03230968246809989	102.74811066325668	0.034025758861227724	26.00307314463233	0.7193806874395609	369.62647204919784
LSK_109-12h-1	421.156	346.256	0.8221561606625574	95	79	857.758483792229	643.648475572789	630.4265486	600.7737406099064	488.0	266.0	10911	6744	0.022797669923549736	1511.46	16.625931946777104	0.02093797453581886	55.139739170133055	0.03661911005812364	32.327334124545175	0.714211966041803	436.7850089964141
LSK_109-4h-2	78.107	3.814	0.04883045053580345	114	82	884.010421601137	731.972623768152	536.5401154	508.6052487658904	598.0	266.0	9392	5092	0.02272713945319601	14.1692	14.68592800719475	0.021431182331198163	58.21647992507191	0.03307720425105211	24.538191228537016	0.7098258178896814	368.6638764780545
LSK_109-8h	518.951	278.434	0.5365323508385185	109	79	579.5385537362872	400.546905485908	364.7447977	307.57928818150486	445.0	264.0	8762	4802	0.02468596242361693	703.194	9.820087034582631	0.01968243500793094	36.55718742797679	0.03532643273993169	20.493382894081932	0.7025543586194098	222.69727390100093
LSK_109-12h-2	674.146	525.684	0.7797776742723387	102	79	582.943346100103	394.3840954494005	393.3265079	359.5748243506902	447.0	264.0	9905	5568	0.024267748559851286	1431.67	11.067053105213903	0.019763582167488986	39.78479236247473	0.03631648772735979	23.430852604529534	0.7061101580935291	261.15312070530376
LSK_108-cDNA	2,053,444	112.251	0.05466474858822544	1	79	1224.725721276061	1084.6740903572118	398.8945043	359.4633087169832	885.0	253.0	623759	5730	0.038745960000676254	310.036	18.791798184671418	0.03547221971655679	72.56425708368552	0.06443452337415857	28.560932440406553	0.6727085822419433	256.3433374559893
dcDNA	2,942,403	307.605	0.1045421038518517	79	79	1315.8798509245673	1058.5456129177055	984.8603404	764.7527345132687	1023.0	885.0	34965	12212	0.04142469153077163	2097.64	33.015921580182656	0.05171027638360271	174.6415077870525	0.04794703935377153	40.806794601516394	0.7162693071729331	580.0667628550286
dRNA_001	73.973	2.028	0.027415408324658996	1	112	604.269895772782	477.8541416440302	840.7085799	597.9731168133977	489.0	736.0	42694	4425	0.0285520397288612	11.8053	26.334045977105927	0.02785818058754561	77.93418794683953	0.062378112761788125	40.92836181970084	0.7063304235825303	432.3569871200512
dRNA_002	1,891,036	199.093	0.10528250123212884	1	85	952.8748135942415	597.1988866934149	903.6334929	657.2360196604116	825.0	780.0	24804	6817	0.04281211175970078	1245.7	31.097189213847543	0.029544897957697647	29.18987919687202	0.05688829862376251	40.44466208807206	0.6929375545555864	462.97303453746446
Random	359.638	58.408	0.16240775446421124	93	79	608.6760103214899	406.31568171702537	389.1649945	221.04500071428356	492.0	314.0	19338	2689	0.02943848332465111	157.387	10.75731597843603	0.03998011645135761	57.83279826261555	0.049755461299780306	20.730777003365752	0.6854661580427119	152.68954154789316
Random_1	2,518,228	82.674	0.03283022823985755	103	79	817.8543503606504	452.97979101311165	327.9011176	180.03135826089326	698.0	279.0	9209	2901	0.036482155655392395	187.705	9.190850111782487	0.021913691287402802	18.327879014373828	0.06087374193055512	16.712313119131764	0.6602071268336739	116.89868725156037
Random_2	2,266,743	90.418	0.0398889507985687	106	85	810.4595461417549	465.261898431673	306.0863545	158.87231100172178	689.0	255.0	8028	6293	0.037009485138523604	191.63	8.356246389666632	0.021770891130693783	20.95408357310718	0.05655441759844623	15.74483708244936	0.6832845083393687	103.9356418314387

## Sheet: B
Samples	Read count	Mapped read count	Mapped fraction	Min read length	Min mapped read length	Mean read length	Stdev length	Mean mapped read length	Stdev mapped length	Median read length	Median mapped read length	Average coverage	Max read length	Max mapped read length	Mismatch fraction	Stdev mismatch	Insertion fraction	Stdev insertion	Deletion fraction	Stdev deletion	GC fraction of aligned	Stdev GC content
IsoSeq-1h-2-3	4549	487	0.10705649593317212	19	89	1752.317432402726	2236.8214524455025	1430.22	409.0942557202334	1537.0	1,485.0	4.82276	54.627	3.312	0.0031987733249870427	22.487994710928728	0.037048629107401546	524.9432576157255	0.010371606148880788	21.887080566436577	0.7353675502536191	549.8033661918635
IsoSeq-8h-2-3	2550	1633	0.6403921568627451	17	107	1840.658431372549	1440.7029232637506	1523.55	470.3645992378195	1683.0	1,607.0	17.2269	38.986	4.716	0.0038240087782585364	19.466956176536655	0.0348276603569584	434.51974612812967	0.017049677145779783	35.51156319365223	0.7299905746262507	504.5218152630212
IsoSeq-8h-3	5126	3437	0.6705033164260632	16	92	1728.939719079204	448.3745125310456	1580.04	305.5060878841518	1689.0	1,610.0	37.602	6.428	4.71	0.0002576146868729389	0.9355776149408781	0.0013239811283891568	32.39048417816043	0.008982447766734781	22.57007257121997	0.7129518684062195	224.9646182110424
IsoSeq-4h-3	8500	2695	0.3170588235294118	15	101	1985.209411764706	2969.6170149673912	1546.73	396.817229436623	1653.5	1,605.0	28.8627	55.744	4.718	0.006133719793505138	38.385877814258635	0.09389235715195614	1065.8512540856084	0.016587288316736767	34.74554945525964	0.7805004902321808	994.1158808246988
IsoSeq-Mix-0,8-5	14818	1261	0.0850992036712107	14	99	1609.4777972735862	1022.3215108727405	1321.38	756.5005961968047	1393.0	1,220.0	11.5373	9.243	4.712	0.03281132408384316	119.29365902762281	0.04103696075148207	219.8024907748892	0.01307723792411001	30.510135999797356	0.7114557564452959	568.9475897208811
IsoSeq-148h-1-2	11640	4088	0.35120274914089344	13	82	1290.5196735395189	603.1555476112338	1133.66	532.9068034022708	1232.0	1,159.5	32.0891	5.363	4,480	0.0003351029270906226	1.8841558707808814	0.003195237697590431	48.69808025632152	0.009035695474513728	20.31624707463823	0.7128800143794327	381.2576040062465
IsoSeq-1h-3	25126	3404	0.13547719493751492	16	88	1886.8477274536338	2049.4147227652034	1510.96	398.7913032167243	1642.0	1,610.0	35.6129	65.327	3.156	0.005955297356571242	30.740254790700433	0.050179650498121835	543.0352391978017	0.018823250351912773	39.00800964006678	0.73642277750558	549.3620294124532
IsoSeq-Mix-0,8-2	22913	7990	0.34871033910880284	16	87	1319.7603980273207	430.3639861242743	1255.92	358.44192065080125	1283.0	1,226.0	69.4822	4.335	2.528	0.0003748943180690292	1.0918917004485695	0.0012610081607776437	22.762796067786603	0.005362722709347883	12.535380483477672	0.705775823960311	253.09759840236558
IsoSeq-1h	58384	7612	0.13037818580432994	12	81	1331.0681522334887	1422.3723046445768	1129.07	431.23424027325376	1098.0	1,120.0	59.5092	39.08	4,710	0.005897029913097871	19.756767439113837	0.04925187003403108	394.0783450616458	0.01447635789230689	25.51035189656121	0.738884164935326	455.4147989428999
IsoSeq-Mix-3-5	27837	3877	0.1392750655602256	13	81	1033.9954018033552	462.6336407166645	891.276	461.39257150698324	1010.0	848.0	23.9261	5.677	3,394	0.0005382757465103236	1.4631402184467968	0.0025148474393412432	36.965167924206575	0.004815252766766276	10.399688713698389	0.6933599345734512	323.13044937364043
IsoSeq-Mix-5	17611	4346	0.2467775821929476	14	84	1245.0990857986485	554.3676800709837	1153.08	467.2939573956687	1213.0	1,134.0	34.6986	5.992	4,181	0.00047792247598564276	2.8859869333253325	0.0025043536841836394	49.78767623767391	0.003923753505346845	11.879892931853412	0.7017612091777877	333.12389130441255
Random-1h	52690	2340	0.04441070411842855	15	88	1146.133118238755	539.4851567931543	999.371	413.6784828118139	1068.0	999.5	16.1922	7.361	3,367	0.0004596908824696561	2.2408565021789073	0.003878508189767238	62.26686165719791	0.007642841992911781	14.645510760830529	0.717298232050247	303.4964856707178
IsoSeq-Mix-2-3	22779	6442	0.28280433732824095	14	89	1276.9417006892313	554.0504476344634	1175.88	444.9954130907576	1214.0	1,184.0	52.4502	5.526	3,518	0.0004088437510602281	1.576104022982386	0.0018966284053865989	33.2817725773521	0.0036656003989955937	10.39631304290658	0.7133893094157758	320.24699789183825
IsoSeq-4h-2-3	45497	14699	0.32307624678550234	13	81	1661.2898652658416	1981.5504779180392	1357.56	484.4942587907196	1468.0	1,452.0	138.169	64.848	4,714	0.005700492233234684	28.284329976179546	0.05913914909960366	637.162659059912	0.01676902482654772	33.16633293530417	0.7509781120983215	656.8520367795805
IsoSeq-4h	71091	26297	0.369906176590567	11	79	1373.120788848096	1752.4965616165387	1037.63	485.1905333939073	1076.0	1,064.0	188.934	38.925	5,200	0.0068535906148503795	20.404250704928895	0.05856732360011811	394.75484742661445	0.023895323488121036	37.150621346028856	0.7388120841178656	471.9254287436314
IsoSeq-8h	71091	26297	0.369906176590567	11	79	1373.120788848096	1752.4965616165387	1037.63	485.1905333939073	1076.0	1,064.0	188.934	38.925	5,200	0.0068535906148503795	20.404250704928895	0.05856732360011811	394.75484742661445	0.023895323488121036	37.150621346028856	0.7388120841178656	471.9254287436314
Random-mix-1-2	14096	2300	0.16316685584562995	15	79	1025.6265607264472	604.6923502647053	738.844	478.00022944139835	933.0	640.0	11.7664	6.129	2,977	0.001038048844788159	4.466836314649964	0.010091553083487609	78.91196432926382	0.007386976841624582	11.223362144249858	0.7233852867757049	344.027059998807
Random-4h	30560	7348	0.24044502617801047	16	79	1212.2330170157068	622.0169615198594	926.817	561.081414511336	1154.0	984.0	47.1549	6.794	4,180	0.0006709006779195119	3.2484773022725997	0.007377264381561435	70.30287647740042	0.008501599354384744	15.619023070821864	0.7232351890856251	403.1673204904925
Random-mix-3	4254	1826	0.4292430653502586	11	87	1693.0002350728726	2190.5913148561503	1349.28	327.79914273906337	1448.0	1,534.0	17.0595	75.247	2,677	0.005349486238264006	27.483985382489816	0.06300095625110602	575.1414134307687	0.011304949938874612	22.889605248180462	0.7549890656176587	558.7860946115927
Random-mix	16346	1794	0.10975162119172886	18	108	934.5392756637709	515.0592856599827	666.06	363.20457231257507	853.0	608.0	8.2737	4.337	2,884	0.0011013363327173884	3.75539321496482	0.0042881818912187675	26.368859089514924	0.005302482525909858	8.57500905165907	0.7302085843978469	265.58084463095304
Random-mix-2-3	13978	3464	0.24781799971383603	14	83	1026.0884962083273	1275.5348947651264	974.58	333.3676604330908	896.0	961.5	23.3754	55.055	2,898	0.0036425345666074044	16.018843221118733	0.038866143001102506	507.8875783657026	0.009559098397900914	16.614141654028977	0.7443057442269515	530.8455415173308
Random-8h	32847	11632	0.35412670867963586	16	85	1077.2012360337321	505.5170905985531	940.713	483.73275501037233	1045.0	940.0	75.7661	6.182	4,180	0.0006956446721587137	3.2453440738975536	0.004807277547236576	50.550140195733064	0.006741319611988922	12.9987212183346	0.7194240771284607	343.96602239146137
IsoSeq-Mix_Sequel	117079	13292	0.11353018047643045	68	109	1879.1164769087538	1019.2732310469547	1553.75	645.5435036385782	1710.0	1,586.5	143	7.355	4,714	0.0012386389700775795	6.41209705881304	0.019521455676059087	176.36862048045157	0.001418520279402399	6.133374915434498	0.7362506159663812	501.0705821980232
SMRT-1h	65213	7366	0.11295293883121464	10	80	1443.6064281661631	702.9909767682304	1366.07	576.0476094498397	1325.0	1,209.5	69.6738	11.633	4,896	0.0017319754995230806	5.724368746145868	0.014849593013583705	90.24401936194607	0.006848697013405618	15.854285498108384	0.7350835746749962	438.9605470205505
SMRT-2h	56687	13235	0.23347504718894985	12	83	1388.9914442464762	680.1752069804139	1273.39	523.8525138791498	1262.0	1,168.0	116.694	11.633	5,733	0.0016937272400766542	5.394429529360671	0.01781697813071492	101.38587836359422	0.00562884689542378	13.0226770734616	0.7425111534119333	404.1867276563816
SMRT-4h	1931	659	0.3412739513205593	14	148	1333.6462972553081	648.3096176378805	1252.72	508.3249623816886	1231.0	1,171.0	5.71613	9.508	4,865	0.0023039465077403882	7.204404295017198	0.01723720231605979	110.36881394728736	0.00791603071928677	16.712225914059438	0.7389405722315091	401.7377464142208
SMRT-6h	27224	10102	0.37106964443138407	12	84	1276.1387378783427	572.8226433516753	1168.26	443.11758695917166	1188.0	1,123.0	81.7168	6.971	4,338	0.0020822284504734413	5.033159937508028	0.012809509481579006	53.94187263782778	0.007811025778401714	12.934480902940532	0.7356814595494459	333.5382323557385
SMRT-8h	9742	7921	0.8130773968384315	10	93	1389.0079039211662	573.4028345191322	1353.76	512.6706356805224	1310.0	1,294.0	74.248	7.067	5,798	0.002403498908013407	6.512225786349705	0.015617567168203051	79.84872958842827	0.00808897263734043	14.155158429180752	0.7434341152856954	393.5441633369264
SMRT-12h	16122	12729	0.7895422404168218	13	81	1320.516933382955	585.8035231617547	1280.5	490.6283968322752	1263.0	1,249.0	112.859	8.237	5,173	0.0028489864186473177	6.928752967062132	0.022878703929284618	94.4294610609093	0.007180903490117262	11.988403350444905	0.7531471094079621	379.9660013822031
