# Supplementary material for: An Integrated Sequencing Approach for Updating the Pseudorabies Virus Transcriptome
Source: Pathogens. 2021 Feb 20;10(2):242. doi: 10.3390/pathogens10020242 (PMC7924054; doi:10.3390/pathogens10020242)
Supplement: Supplementary file 1 [file pathogens-10-00242-s001.zip › Table S10.xlsx]

## Sheet: LoRTIA transcript
Type	Transcript-name	Count:	dCDNA	Terminator-Seq	LSK109-4h	LSK109-4h-2	LSK109-8h	LSK109-12h	LSK109_12h-2	cDNA-LSK-108	dRNA-Seq	IsoSeq-1h	IsoSeq-1h-2-3	IsoSeq-1h-3		IsoSeq-4h	IsoSeq-4h-2-3	IsoSeq-4h-3		IsoSeq-8h	IsoSeq-8h-2-3	IsoSeq-8h-3		IsoSeq-148h-1-2	IsoSeq-Mix-0,8-2	IsoSeq-Mix-0,8-5	IsoSeq-Mix-2-3	IsoSeq-Mix-3-5	IsoSeq-Mix-5		Sequel
Multigenic and 5' UTR "L" Isoform	UL53L-54		0	2	0	0	0	0	1	0	-	0	0	0		0	0	0		0	0	0		0	0	0	0	0	0		0
Multigenic and 5' UTR "L" Isoform	Ul49.5L-49		0	2	0	0	0	1	3	0	-	0	0	0		0	0	0		0	0	0		0	0	0	0	0	0		0
Multigenic	UL49.5-49-48-47-46		1	0	0	0	0	0	0	0	-	0	0	0		0	0	0		0	0	0		0	0	0	0	0	0		0
Multigenic and 5' UTR "L" Isoform	UL28L-27		0	0	0	0	0	0	1	0	-	0	0	0		0	0	0		0	0	0		0	0	0	0	0	0		0
Multigenic and 5' UTR "L" Isoform	UL33L3-34-35		1	0	0	0	0	4	7	0	-	0	0	0		0	0	0		0	0	0		0	0	0	0	0	0		0
Multigenic and 5' UTR "L" Isoform	UL34L2-35		7	5	0	0	2	47	87	0	-	0	0	0		3	0	0		3	0	0		0	0	0	0	0	0		2
Multigenic and 5' UTR "L" Isoform	UL34L-35		0	2	0	0	0	3	16	0	-	0	0	0		0	0	0		0	0	0		0	0	0	0	0	0		0
Multigenic and 5' UTR "L" Isoform	UL39L-40		0	0	0	0	0	0	1	0	-	0	0	0		0	0	0		0	0	0		0	0	0	0	0	0		0
Multigenic and 5' UTR "L" Isoform	UL42L-43-44		1	0	0	0	0	0	0	0	-	0	0	0		0	0	0		0	0	0		0	0	0	0	0	0		0
Multigenic and 5' UTR "L" Isoform	UL42L-43		0	0	0	0	0	0	1	0	-	0	0	0		0	0	0		0	0	0		0	0	0	0	0	0		0
Multigenic	CTO-UL22-UL23-UL24-UL25-26		1	0	0	0	0	0	0	0	-	0	0	0		0	0	0		0	0	0		0	0	0	0	0	0		0
Multigenic and 5' UTR "L" Isoform	UL23L-22		0	1	0	0	0	0	0	0	-	0	0	0		0	0	0		0	0	0		0	0	0	0	0	0		0
Multigenic	15E1-16-17		0	0	0	0	0	0	0	0	-	0	0	0		0	0	0		0	0	0		0	0	0	0	0	0		0
Multigenic and 5' UTR "L" Isoform	UL17L-16		0	0	0	0	0	0	2	0	-	0	0	0		0	0	0		0	0	0		0	0	0	0	0	0		0
Multigenic and 5' UTR "S" Isoform	UL12S-11		2	0	0	0	0	2	5	0	-	0	0	0		0	0	0		0	0	0		0	0	0	0	0	0		0
Multigenic and 5' UTR "S" Isoform	UL12S2-11		0	4	0	0	0	0	3	0	-	0	0	0		0	0	0		0	0	0		0	0	0	0	0	0		0
Multigenic and 5' UTR "L" Isoform	UL9L-8		0	1	0	0	0	0	0	0	-	0	0	0		0	0	0		0	0	0		0	0	0	0	0	0		0
Multigenic and 5' UTR "L" Isoform	UL6L-7		0	1	0	0	0	0	0	0	-	0	0	0		0	0	0		0	0	0		0	0	0	0	0	0		0
Multigenic and 5' UTR "L" Isoform	UL5L2-4		0	0	0	0	0	0	4	0	-	0	0	0		0	0	0		0	0	0		0	0	0	0	0	0		0
Multigenic and 5' UTR "L" Isoform	UL3L-3.5		3	0	0	0	0	0	1	0	-	0	0	0		0	0	0		0	0	0		0	0	0	0	0	0		0
Multigenic and 5' UTR "L" Isoform	UL1L-2-3-3.5		1	0	0	0	0	0	0	0	-	0	0	0		0	0	0		0	0	0		0	0	0	0	0	0		0
Multigenic and 5' UTR "L" Isoform	UL3L2-3.5		0	3	0	0	0	0	1	0	-	0	0	0		0	0	0		0	0	0		0	0	0	0	0	0		0
Multigenic and 5' UTR "L" Isoform	UL1L2-2-3-3.5		0	1	0	0	0	0	0	0	-	0	0	0		0	0	0		0	0	0		0	0	0	0	0	0		0
Multigenic	US6-7-8-9-2		1	0	0	0	0	0	0	0	-	0	0	0		0	0	0		0	0	0		0	0	0	0	0	0		0
Multigenic and 5' UTR "L" Isoform	US8-L-US9		1	0	0	0	0	0	1	0	-	0	0	0		0	0	0		0	0	0		0	0	0	0	0	0		0
Multigenic and 5' UTR "L" Isoform	US9-US2-L5		1	0	0	0	0	0	0	0	-	0	0	0		0	0	0		0	0	0		0	0	0	0	0	0		0
Multigenic and 5' UTR "L" Isoform	US9-US2-L4		1	0	0	2	0	2	3	0	-	0	0	0		0	0	0		0	0	0		0	0	0	0	0	0		1
Multigenic and 5' UTR "L" Isoform	US9-US2-L3		1	0	0	0	0	0	0	0	-	0	0	0		0	0	0		0	0	0		0	0	0	0	0	0		0
Multigenic and 5' UTR "L" Isoform	US9-US2-L2		1	0	0	0	0	0	0	0	-	0	0	0		0	0	0		0	0	0		0	0	0	0	0	0		0
Multigenic and 5' UTR "L" Isoform	US9-US2-L		2	0	0	0	0	0	2	0	-	0	0	0		0	1	0		0	0	0		0	0	0	0	0	0		1
Multigenic	UL51-52		0	0	0	0	0	0	0	0	+	0	0	0		0	0	0		0	0	0		0	0	0	0	0	0		0
Multigenic	UL51L-50-49.5-49		0	0	0	0	0	0	0	0	+	0	0	0		0	0	0		0	0	0		0	0	0	0	0	0		0
Multigenic and 5' UTR "L" Isoform	UL50-49.5-49-L		0	0	0	0	0	0	0	0	+	0	0	0		0	0	0		0	0	0		0	0	0	0	0	0		0
Multigenic	UL49.5-49		0	0	0	0	0	0	0	0	+	0	0	0		0	0	0		0	0	0		0	0	0	0	0	0		0
Multigenic	UL32-33-34-35		0	0	0	0	0	0	0	0	+	0	0	0		0	0	0		0	0	0		0	0	0	0	0	0		0
Multigenic	UL37-38		0	0	0	0	0	0	0	0	+	0	0	0		0	0	0		0	0	0		0	0	0	0	0	0		0
Multigenic	UL41-42		0	0	0	0	0	0	0	0	+	0	0	0		0	0	0		0	0	0		0	0	0	0	0	0		0
Multigenic	UL25L-26-26.5		0	0	0	0	0	0	0	0	+	0	0	0		0	0	0		0	0	0		0	0	0	0	0	0		0
Multigenic	UL25-24-23		0	0	0	0	0	0	0	0	+	0	0	0		0	0	0		0	0	0		0	0	0	0	0	0		0
Multigenic and 5' UTR "L" Isoform	UL14L-13-12		0	0	0	0	0	0	0	0	+	0	0	0		0	0	0		0	0	0		0	0	0	0	0	0		0

## Sheet: Other transcript
Transcript	Type	Annotation	Previous annotation	Count
UL51-52	Multicistronic	Manual	-	1
UL51L-50-49.5-49	Multicistronic & 5’ UTR variant	Manual	-	1
UL50-49.5-49-L	Multicistronic & 5' UTR variant	Manual	-	1
UL49.5-49	Multicistronic	Manual	-	1
UL32-33-34-35	Multicistronic	Manual	-	1
UL37-38	Multicistronic	Manual	-	1
UL41-42	Multicistronic	Manual	-	1
UL25L-26-26.5	Multicistronic & 5' UTR variant	Manual	-	1
UL25-24-23	Multicistronic	Manual	-	1
UL14L-13-12	Multicistronic & 5' UTR variant	Manual	-	1
UL44-43-42-41	Multicistronic	Manual	-	1
UL29-28-27	Multicistronic	Manual	+	1
UL32-S-31	Multicistronic & 5' UTR variant	Manual	+	1
UL32-31	Multicistronic	Manual	+	1
UL43-44	Multicistronic	Manual	+	1
UL5-4	Multicistronic	Manual	+	1
UL-5-4-S	Multicistronic & 5' UTR variant	Manual	+	1
US6-7	Multicistronic	Manual	+	1
US7-8-9-2	Multicistronic	Manual	+	1
US8-9-2	Multicistronic	Manual	+	1
UL42-43-L	Multicistronic	Manual	+	1
UL53-54	Multicistronic	LoRTIA	+	24
UL52-53-54	Multicistronic	LoRTIA	+	1
UL51-50-49.5-49	Multicistronic	LoRTIA	+	278
UL49.5-49	Multicistronic	LoRTIA	+	1.733
UL49.5-S-49	Multicistronic & 5' UTR variant	LoRTIA	+	2.397
UL48-47-46	Multicistronic	LoRTIA	+	47
UL47-46	Multicistronic	LoRTIA	+	147
UL32-S-31	Multicistronic & 5' UTR variant	LoRTIA	+	56
UL32-31	Multicistronic	LoRTIA	+	16
UL33-L2-34-35	Multicistronic & 5' UTR variant	LoRTIA	+	25
UL33-34-35	Multicistronic	LoRTIA	+	5
UL34-35	Multicistronic	LoRTIA	+	1.128
UL36-UL36.5	Multicistronic	LoRTIA	+	2
UL37-36	Multicistronic	LoRTIA	+	3
UL38-39-40	Multicistronic	LoRTIA	+	28
UL39-40-L	Multicistronic & 5' UTR variant	LoRTIA	+	104
UL39-40	Multicistronic	LoRTIA	+	133
UL42-43-44	Multicistronic	LoRTIA	+	96
UL43-44	Multicistronic	LoRTIA	+	211
UL26-26.5	Multicistronic	LoRTIA	+	1.011
UL24-25-26-26.5	Multicistronic	LoRTIA	+	7
UL25-26-26.5	Multicistronic	LoRTIA	+	72
UL23-22	Multicistronic	LoRTIA	+	8
UL20-19	Multicistronic	LoRTIA	+	38
UL19-18	Multicistronic	LoRTIA	+	7
UL18-17-16	Multicistronic	LoRTIA	+	3
UL17-16	Multicistronic	LoRTIA	+	144
UL14-13-12-11	Multicistronic	LoRTIA	+	277
UL13-12-11	Multicistronic	LoRTIA	+	32
UL12-11	Multicistronic	LoRTIA	+	252
UL6-7	Multicistronic	LoRTIA	+	92
UL5-4-M	Multicistronic & 5' UTR variant	LoRTIA	+	5
UL5-4-S	Multicistronic & 5' UTR variant	LoRTIA	+	34
UL3-3.5	Multicistronic	LoRTIA	+	513
UL2-3-3.5	Multicistronic	LoRTIA	+	221
UL1-2-3-3.5	Multicistronic	LoRTIA	+	204
UL50-49.5-49	Multicistronic	Manual	+	1
UL20-21-C	Multicistronic	Manual	+	1
PTO-US1	Multicistronic	Manual	+	1
US3-4	Multicistronic	Manual	+	1
US4-6-7	Multicistronic	Manual	+	1
US6-7	Multicistronic	Manual	+	1
US7-8-9-2-AT1	Multicistronic & 3' UTR variant	Manual	+	1
US7-8-9	Multicistronic	Manual	+	1
US7-8-9-2	Multicistronic	Manual	+	1
US8-9	Multicistronic	Manual	+	1
US8-9-2	Multicistronic	Manual	+	1
US8-9-2-AT1	Multicistronic & 3' UTR variant	Manual	+	1
US9-2	Multicistronic	Manual	+	1
PTO-US1	Multicistronic	Manual	+	1
UL29-28-27	Multicistronic	Manual	+	1
