# Supplementary material for: An Integrated Sequencing Approach for Updating the Pseudorabies Virus Transcriptome
Source: Pathogens. 2021 Feb 20;10(2):242. doi: 10.3390/pathogens10020242 (PMC7924054; doi:10.3390/pathogens10020242)
Supplement: Supplementary file 1 [file pathogens-10-00242-s001.zip › Table S2.xlsx]

## Sheet: Table S2
Transcript name	Start	Stop	Count	Annotation	Previous annotation
ORF-1L1-S	687	2.284	13	LoRTIA	-
ORF-1M1-S	1.5	2.284	19	LoRTIA	-
ORF-1.5	1.736	2.284	5	LoRTIA	-
ORF-1.5-S	1.817	2.284	14	LoRTIA	-
UL54-L	2.769	4.678	2	LoRTIA	-
UL53L-54	2.769	5.96	3	LoRTIA	-
ul54.3-S2	2.769	3.132	9	LoRTIA	-
ul54.3-S	2.769	3.163	28	LoRTIA	-
UL54.4	2.769	3.342	29	LoRTIA	-
Ul54.5-S2	2.769	3.42	19	LoRTIA	-
Ul54.5-S	2.769	3.631	21	LoRTIA	-
Ul54.5	2.769	3.744	17	LoRTIA	-
ul54.3	2.769	3.272	18	LoRTIA	-
UL51.5	7.802	8.514	8	LoRTIA	-
UL50-L4	8.478	9.791	7	LoRTIA	-
Ul50-L3	8.478	9.743	1	LoRTIA	-
UL50.1	8.478	9.049	101	LoRTIA	-
UL50.1-S	8.478	8.988	25	LoRTIA	-
Ul49.5L-49	8.89	10.414	6	LoRTIA	-
UL49.5-49-48-47-46	9.104	16.234	1	LoRTIA	-
UL49-L3	9.329	10.414	21	LoRTIA	-
UL49-L2	9.403	10.414	62	LoRTIA	-
UL49.1	9.69	10.414	147	LoRTIA	-
UL49.1-S	9.921	10.414	718	LoRTIA	-
UL49.1-S2	10.063	10.414	180	LoRTIA	-
UL49.1-S3	10.093	10.414	60	LoRTIA	-
UL49.1-S4	10.123	10.414	38	LoRTIA	-
UL49.1-S5	10.147	10.414	33	LoRTIA	-
UL49.1-S6	10.24	10.414	39	LoRTIA	-
UL48-L-AT	10.419	12.072	1	LoRTIA	-
nc-UL47	11.781	12.072	12	LoRTIA	-
UL46-L9	12.397	16.234	12	LoRTIA	-
UL46-L8	12.815	16.234	14	LoRTIA	-
UL46-L7	13.18	16.234	3	LoRTIA	-
UL46-L6	13.524	16.234	17	LoRTIA	-
UL46-L5	13.542	16.234	6	LoRTIA	-
UL46-L4	13.572	16.234	6	LoRTIA	-
UL46-L3	13.749	16.234	13	LoRTIA	-
UL46-L2	13.796	16.234	16	LoRTIA	-
UL46-L	13.947	16.234	54	LoRTIA	-
UL46.10	14.31	16.234	10	LoRTIA	-
UL46.10-S	14.442	16.234	72	LoRTIA	-
UL46.9	14.563	16.234	51	LoRTIA	-
UL46.6	14.727	16.234	37	LoRTIA	-
UL46.6-S	14.785	16.234	47	LoRTIA	-
UL46.5	14.821	16.234	30	LoRTIA	-
UL46.5-S2	14.933	16.234	75	LoRTIA	-
UL46.5-S3	15.031	16.234	15	LoRTIA	-
UL46.2	15.252	16.234	29	LoRTIA	-
UL46.1	15.606	16.234	192	LoRTIA	-
UL46.1-S2	15.655	16.234	71	LoRTIA	-
UL46.1-S3	15.759	16.234	190	LoRTIA	-
UL46.1-S4	15.796	16.234	50	LoRTIA	-
nc-UL46	15.892	16.234	38	LoRTIA	-
nc-UL46-S	16.023	16.234	38	LoRTIA	-
UL28L-27	16.869	21.931	1	LoRTIA	-
UL27.2	16.869	17.164	15	LoRTIA	-
UL27.3-L	16.869	17.214	34	LoRTIA	-
UL27.3	16.869	17.256	95	LoRTIA	-
UL27.4-S4	16.869	17.31	96	LoRTIA	-
UL27.4-S3	16.869	17.345	66	LoRTIA	-
UL27.4-S2	16.869	17.418	76	LoRTIA	-
UL27.4-S	16.869	17.445	44	LoRTIA	-
UL27.4	16.869	17.509	33	LoRTIA	-
UL27.5-S3	16.869	17.627	211	LoRTIA	-
UL27.5-S2	16.869	17.649	190	LoRTIA	-
UL27.5-S	16.869	17.693	40	LoRTIA	-
UL27.5	16.869	17.783	48	LoRTIA	-
UL27.6-S	16.869	17.816	85	LoRTIA	-
UL27.6	16.869	17.854	50	LoRTIA	-
UL27.8	16.869	17.885	77	LoRTIA	-
UL27.9	16.869	17.922	60	LoRTIA	-
UL27.10-S	16.869	17.956	77	LoRTIA	-
UL27.10	16.869	18.009	202	LoRTIA	-
UL27.11-S7	16.869	18.037	125	LoRTIA	-
UL27.11-S6	16.869	18.078	148	LoRTIA	-
UL27.11-S5	16.869	18.157	39	LoRTIA	-
UL27.11-S4	16.869	18.186	50	LoRTIA	-
UL27.11-S3	16.869	18.267	44	LoRTIA	-
UL27.11-S2	16.869	18.372	31	LoRTIA	-
UL27.11-S	16.869	18.393	27	LoRTIA	-
UL27.11	16.869	18.447	41	LoRTIA	-
UL27.13	16.869	18.556	53	LoRTIA	-
UL27.14-S	16.869	18.75	67	LoRTIA	-
UL27.14	16.869	18.809	17	LoRTIA	-
UL29-S	21.775	25.497	32	LoRTIA	-
UL29.11	21.775	23.554	10	LoRTIA	-
UL29.14	21.775	23.956	12	LoRTIA	-
UL31.3-S	28.694	29.059	50	LoRTIA	-
UL31.3	28.694	29.311	45	LoRTIA	-
UL31.2	28.694	29.351	43	LoRTIA	-
UL33L3-34-35	29.603	32.683	12	LoRTIA	-
UL34L2-35	31.194	32.683	156	LoRTIA	-
UL34L-35	31.304	32.683	21	LoRTIA	-
UL35-L6	31.614	32.683	12	LoRTIA	-
UL35-L5	31.675	32.683	13	LoRTIA	-
UL35-L4	31.739	32.683	10	LoRTIA	-
UL35-L3	31.955	32.683	15	LoRTIA	-
UL35-L2	32.115	32.683	14	LoRTIA	-
UL35-L	32.198	32.683	24	LoRTIA	-
UL35.2	32.36	32.683	43	LoRTIA	-
nc-UL36	33.127	33.283	100	LoRTIA	-
UL36.40-S2	33.127	33.376	69	LoRTIA	-
UL36.40-S	33.127	33.488	43	LoRTIA	-
UL36.40	33.127	33.668	8	LoRTIA	-
UL36.38-S	33.127	33.695	14	LoRTIA	-
UL36.38	33.127	33.809	45	LoRTIA	-
UL36.43-S	33.127	34.786	18	LoRTIA	-
UL36.43	33.127	34.988	9	LoRTIA	-
UL37.5-S2	42.494	43.962	22	LoRTIA	-
UL37.5	42.494	43.84	24	LoRTIA	-
UL37.6-S2	42.494	44.034	16	LoRTIA	-
UL37.6-S	42.494	44.117	18	LoRTIA	-
UL37.6	42.494	44.556	7	LoRTIA	-
UL38.3	45.435	46.527	35	LoRTIA	-
UL38.4	45.791	46.527	26	LoRTIA	-
UL38.5	45.904	46.527	12	LoRTIA	-
UL38.6	45.934	46.527	14	LoRTIA	-
UL38.6-S	46.014	46.527	6	LoRTIA	-
UL39L-40	46.4	50.136	1	LoRTIA	-
UL40-L23	46.978	50.136	8	LoRTIA	-
UL40-L22	47.206	50.136	6	LoRTIA	-
UL40-L21	47.243	50.136	10	LoRTIA	-
UL40-L20	47.657	50.136	5	LoRTIA	-
UL40-L19	47.677	50.136	9	LoRTIA	-
UL40-L18	47.692	50.136	4	LoRTIA	-
UL40-L17	47.777	50.136	13	LoRTIA	-
UL40-L16	47.804	50.136	60	LoRTIA	-
UL40-L15	47.9	50.136	7	LoRTIA	-
UL40-L14	47.975	50.136	10	LoRTIA	-
UL40-L13	48.01	50.136	16	LoRTIA	-
UL40-L12	48.056	50.136	51	LoRTIA	-
UL40-L11	48.117	50.136	10	LoRTIA	-
UL40-L10	48.131	50.136	22	LoRTIA	-
UL40-L9	48.144	50.136	7	LoRTIA	-
UL40-L8	48.188	50.136	19	LoRTIA	-
UL40-L7	48.274	50.136	36	LoRTIA	-
UL40-L6	48.361	50.136	53	LoRTIA	-
UL40-L5	48.422	50.136	17	LoRTIA	-
UL40-L4	48.558	50.136	18	LoRTIA	-
UL40-L3	48.783	50.136	15	LoRTIA	-
UL40-L2	48.901	50.136	61	LoRTIA	-
UL40-L1	48.944	50.136	27	LoRTIA	-
UL40-S	48.994	50.136	33	LoRTIA	-
UL40.2	49.18	50.136	46	LoRTIA	-
UL40.3	49.215	50.136	25	LoRTIA	-
UL40.3-S	49.292	50.136	13	LoRTIA	-
UL40.3-S2	49.42	50.136	62	LoRTIA	-
UL40.3-S3	49.446	50.136	20	LoRTIA	-
UL40.6	49.685	50.136	34	LoRTIA	-
UL40.6-S	49.752	50.136	66	LoRTIA	-
UL41.11	50.555	51.106	1	LoRTIA	-
UL41.9	50.555	51.155	7	LoRTIA	-
UL41.7	50.555	51.334	3	LoRTIA	-
UL41.4	50.555	51.5	6	LoRTIA	-
UL41.2	50.555	51.608	28	LoRTIA	-
UL42L-43-44	51.662	55.685	1	LoRTIA	-
UL42L-43	51.662	54.119	1	LoRTIA	-
UL43-L3	52.009	54.119	1	LoRTIA	-
UL42.3	52.009	52.962	20	LoRTIA	-
UL43-L2	52.635	54.119	2	LoRTIA	-
UL42.5	52.635	52.962	61	LoRTIA	-
UL43-L	52.807	54.119	3	LoRTIA	-
UL42.5-S	52.807	52.962	32	LoRTIA	-
UL44-L6	53.174	55.685	3	LoRTIA	-
UL43.6	53.174	54.119	15	LoRTIA	-
UL44-L5	53.314	55.685	3	LoRTIA	-
UL43.9	53.314	54.119	23	LoRTIA	-
UL44-L4	53.331	55.685	1	LoRTIA	-
UL43.9-S	53.331	54.119	10	LoRTIA	-
UL44-L3	53.946	55.685	8	LoRTIA	-
UL43.13	53.946	54.119	4	LoRTIA	-
UL44.4	54.261	55.685	17	LoRTIA	-
UL44.4-S	54.388	55.685	78	LoRTIA	-
UL44.4-S2	54.435	55.685	116	LoRTIA	-
UL44.4-S2-AT	54.435	55.795	2	LoRTIA	-
UL44.4-S3	54.459	55.685	67	LoRTIA	-
UL44.4-S4	54.496	55.685	2	LoRTIA	-
UL44.4-S5	54.521	55.685	191	LoRTIA	-
UL44.4-S5-AT	54.521	55.795	1	LoRTIA	-
UL44.4-S6	54.578	55.685	37	LoRTIA	-
UL44.4-S7	54.69	55.685	59	LoRTIA	-
UL44.4-S8	54.734	55.685	141	LoRTIA	-
UL44.4-S9	54.77	55.685	196	LoRTIA	-
UL44.4-S9-AT	54.77	55.795	1	LoRTIA	-
UL44.4-S10	54.815	55.685	283	LoRTIA	-
UL44.4-S11	54.831	55.685	120	LoRTIA	-
UL44.4-S12	54.862	55.685	57	LoRTIA	-
UL44.4-S13	54.891	55.685	118	LoRTIA	-
UL44.4-S14	54.946	55.685	72	LoRTIA	-
UL44.4-S15	54.979	55.685	51	LoRTIA	-
UL44.4-S16	55000	55.685	80	LoRTIA	-
UL44.4-S17	55.022	55.685	24	LoRTIA	-
UL44.4-S18	55.044	55.685	58	LoRTIA	-
UL44.4-S19	55.086	55.685	29	LoRTIA	-
UL44.4-S20	55.248	55.685	43	LoRTIA	-
UL44.4-S21	55.359	55.685	46	LoRTIA	-
UL44.4-S22	55.426	55.685	35	LoRTIA	-
UL44.4-S23	55.485	55.685	49	LoRTIA	-
UL26-26.5-L	55.794	58.051	1	LoRTIA	-
CTO-UL22-UL23-UL24-UL25-26	55.794	63.929	1	LoRTIA	-
UL26.9-S	55.794	56.195	97	LoRTIA	-
UL26.9	55.794	56.249	33	LoRTIA	-
UL26.8	55.794	56.323	31	LoRTIA	-
UL26.6	55.794	56.704	4410	LoRTIA	-
UL26-26.5-AT	55.833	57.462	2	LoRTIA	-
nc-UL26	56.833	57.462	15	LoRTIA	-
UL25-AT	56.833	59.086	1	LoRTIA	-
UL23-L4	58.518	60.767	12	LoRTIA	-
UL23L-22	59.141	62.856	1	LoRTIA	-
UL23.4	59.803	60.767	1	LoRTIA	-
UL23.4-S	59.928	60.767	14	LoRTIA	-
UL22-L	60.309	62.856	1	LoRTIA	-
UL23.6	60.309	60.767	37	LoRTIA	-
UL22.5	61.594	62.856	49	LoRTIA	-
UL22.8	62.137	62.856	7	LoRTIA	-
UL22.11	62.516	62.856	4	LoRTIA	-
UL22.13	62.66	62.856	10	LoRTIA	-
CTO-M-L	63.673	65.13	1	LoRTIA	-
UL21.5	64.639	65.13	36	LoRTIA	-
UL21.2-S	64.639	66.088	6	LoRTIA	-
UL21.2	64.639	66.163	26	LoRTIA	-
UL18-L17	67.259	72.044	1	LoRTIA	-
UL19.9	67.303	71.025	5	LoRTIA	-
UL19.11	67.465	71.025	6	LoRTIA	-
UL19.12	67.912	71.025	2	LoRTIA	-
UL19.12-S	68.011	71.025	2	LoRTIA	-
UL19.16	68.237	71.025	6	LoRTIA	-
UL19.18	68.507	71.025	12	LoRTIA	-
UL19.19	68.564	71.025	13	LoRTIA	-
UL19.19-S	68.627	71.025	16	LoRTIA	-
UL19.20	68.773	71.025	7	LoRTIA	-
UL19.22	68.863	71.025	13	LoRTIA	-
UL19.24-S	68.963	71.025	9	LoRTIA	-
UL19.24-S2	69.042	71.025	24	LoRTIA	-
UL18-L16	69.132	72.044	1	LoRTIA	-
UL18-L15	69.173	72.044	1	LoRTIA	-
UL19.25	69.173	71.025	24	LoRTIA	-
UL19.25-S	69.289	71.025	42	LoRTIA	-
UL18-L14	69.379	72.044	2	LoRTIA	-
UL19.27	69.416	71.025	52	LoRTIA	-
UL19.29	69.538	71.025	16	LoRTIA	-
UL19.30	69.688	71.025	14	LoRTIA	-
UL18-L13	69.75	72.044	2	LoRTIA	-
UL19.31	69.765	71.025	23	LoRTIA	-
UL19.31-S	69.817	71.025	15	LoRTIA	-
UL19.32	69.899	71.025	56	LoRTIA	-
UL18-L12	69.994	72.044	2	LoRTIA	-
UL19.33	69.994	71.025	29	LoRTIA	-
UL18-L11	70.036	72.044	4	LoRTIA	-
UL18-L10	70.061	72.044	1	LoRTIA	-
UL19.35	70.061	71.025	57	LoRTIA	-
UL18-L9	70.117	72.044	1	LoRTIA	-
UL18-L8	70.177	72.044	2	LoRTIA	-
UL19.35-S	70.177	71.025	38	LoRTIA	-
UL18-L7	70.219	72.044	2	LoRTIA	-
UL18-L6	70.271	72.044	3	LoRTIA	-
UL19.37	70.271	71.025	41	LoRTIA	-
UL19.38	70.327	71.025	15	LoRTIA	-
UL18-L5	70.453	72.044	2	LoRTIA	-
UL19.38-S	70.453	71.025	29	LoRTIA	-
UL18-L4	70.518	72.044	1	LoRTIA	-
UL18-L3	70.596	72.044	9	LoRTIA	-
UL18-L2	70.638	72.044	7	LoRTIA	-
nc-UL19	70.638	71.025	93	LoRTIA	-
UL18-L	70.817	72.044	2	LoRTIA	-
nc-UL19-S	70.817	71.025	30	LoRTIA	-
UL18-AT	71.033	72.019	338	LoRTIA	-
UL18.5	71.539	72.044	19	LoRTIA	-
FORF15-S2	72.049	72.384	13	LoRTIA	-
FORF15-S	72.049	73.215	11	LoRTIA	-
FORF15-L2	72.049	73.641	14	LoRTIA	-
15E1-16-17	72.049	78.466	0	LoRTIA	-
UL17L-16	73.154	76.147	2	LoRTIA	-
UL16-L	74.829	76.147	11	LoRTIA	-
UL16.2	75.641	76.147	17	LoRTIA	-
UL16.2-S	75.656	76.147	22	LoRTIA	-
UL16.2-S2	75.813	76.147	20	LoRTIA	-
UL12S-11	78.759	80.471	9	LoRTIA	-
UL12S2-11	78.81	80.471	7	LoRTIA	-
UL-11-L6	79.306	80.471	24	LoRTIA	-
UL-11-L5	79.444	80.471	51	LoRTIA	-
UL-11-L4	79.499	80.471	9	LoRTIA	-
UL-11-L3	79.537	80.471	5	LoRTIA	-
UL-11-L7	79.618	80.471	7	LoRTIA	-
UL-11-L	79.79	80.471	16	LoRTIA	-
UL11-L2	79.919	80.471	2141	LoRTIA	-
UL-11-S	79.992	80.471	18	LoRTIA	-
UL11.5	80.264	80.471	33	LoRTIA	-
UL10-L8	80.906	83.75	7	LoRTIA	-
nc-UL10	80.906	81.045	39	LoRTIA	-
UL9L-8	81.636	86.712	1	LoRTIA	-
UL8-L2	83.054	86.712	4	LoRTIA	-
UL8-L	84.337	86.712	1	LoRTIA	-
UL8.5	85.649	86.712	7	LoRTIA	-
UL8.5-S	86.152	86.712	4	LoRTIA	-
UL8.5-S2	86.221	86.712	14	LoRTIA	-
UL7-L2	86.678	87.797	16	LoRTIA	-
UL7-L3	86.678	87.994	26	LoRTIA	-
UL7-L4	86.678	88.411	5	LoRTIA	-
UL6L-7	86.678	91.422	1	LoRTIA	-
UL7.5	86.678	87.475	5	LoRTIA	-
UL5L2-4	88.702	92.606	4	LoRTIA	-
UL5.3	89.68	92.106	1	LoRTIA	-
UL4-L5	90.43	92.606	23	LoRTIA	-
UL5.5	90.43	92.106	2	LoRTIA	-
UL4-L4	90.796	92.606	7	LoRTIA	-
Ul5.6	90.796	92.106	1	LoRTIA	-
UL4-L3	91.479	92.606	38	LoRTIA	-
UL4-L2	91.701	92.606	24	LoRTIA	-
UL4-L	91.907	92.606	61	LoRTIA	-
UL4.2	92.095	92.606	162	LoRTIA	-
UL3.5-L	92.616	93.83	8	LoRTIA	-
UL3L-3.5	92.616	94.545	4	LoRTIA	-
UL1L-2-3-3.5	92.616	96.226	1	LoRTIA	-
UL3L2-3.5	92.616	94.673	4	LoRTIA	-
UL1L2-2-3-3.5	92.616	96.003	1	LoRTIA	-
nc-UL3.5	92.616	93.19	19	LoRTIA	-
nc-EP0	96.421	96.627	2	LoRTIA	-
EP0.10	96.421	97.166	4	LoRTIA	-
EP0.4	96.421	97.403	8	LoRTIA	-
IE180-S	102.865	107.767	9	LoRTIA	-
-IR1-L3	107.706	109.304	36	LoRTIA	-
-IR-1S2	108.216	109.304	51	LoRTIA	-
-IR-1S3	108.426	109.304	18	LoRTIA	-
-IR-1S4	108.624	109.304	50	LoRTIA	-
TRS1-L3	116.984	117.407	37	LoRTIA	-
TRS1-L2	116.995	117.407	22	LoRTIA	-
TRS1-L	117.043	117.407	38	LoRTIA	-
TRS1-S	117.152	117.407	402	LoRTIA	-
US4-L	119.374	121.045	9	LoRTIA	-
US4.2	119.569	121.045	17	LoRTIA	-
US4.3	119.694	121.045	65	LoRTIA	-
US4.3-S	119.788	121.045	31	LoRTIA	-
US4.5	119.911	121.045	45	LoRTIA	-
US4.5-S	119.971	121.045	29	LoRTIA	-
US4.5-S2	120.003	121.045	17	LoRTIA	-
US4.6	120.067	121.045	65	LoRTIA	-
US4.6-S	120.199	121.045	53	LoRTIA	-
US4.7	120.648	121.045	29	LoRTIA	-
US4.7-S	120.823	121.045	25	LoRTIA	-
US6-7-8-9-2	121.123	126.721	1	LoRTIA	-
US7-L	121.502	123.483	21	LoRTIA	-
US7-L2	121.626	123.483	3	LoRTIA	-
US7-L3	122.283	123.483	46	LoRTIA	-
US7.3	122.454	123.483	22	LoRTIA	-
US7.3-S	122.826	123.483	15	LoRTIA	-
US7.3-S2	123.031	123.483	37	LoRTIA	-
US8-L-US9	123.266	125.8	2	LoRTIA	-
US7.1	123.266	123.483	20	LoRTIA	-
US9-US2-L5	123.882	126.721	1	LoRTIA	-
US9-L6	124.128	125.8	20	LoRTIA	-
US9-US2-L4	123.882	126.721	9	LoRTIA	-
US9-L5	124.348	125.8	8	LoRTIA	-
US9-US2-L3	124.155	126.721	1	LoRTIA	-
US9-L4	124.446	125.8	11	LoRTIA	-
US9-US2-L2	124.392	126.721	1	LoRTIA	-
US9-L3	124.748	125.8	39	LoRTIA	-
US9-L2	124.854	125.8	19	LoRTIA	-
US9-US2-L	124.97	126.721	6	LoRTIA	-
US9-L1	125.248	125.8	14	LoRTIA	-
US9.3	125.443	125.8	9	LoRTIA	-
US2-L	125.675	126.721	11	LoRTIA	-
US2.3	125.943	126.721	141	LoRTIA	-
US2.3-S	125.943	126.721	12	LoRTIA	-
US2.3-S2	126.179	126.721	15	LoRTIA	-
US2.3-S3	126.299	126.721	81	LoRTIA	-
TRS1-L3-2	127.33	127.753	32	LoRTIA	-
TRS1-L2-2	127.33	127.742	27	LoRTIA	-
TRS1-L-2	127.33	127.694	38	LoRTIA	-
TRS1-S-2	127.33	127.585	405	LoRTIA	-
-IR-1L3-2	135.433	137.031	34	LoRTIA	-
-IR-1S3-2	135.433	136.521	49	LoRTIA	-
-IR-1S4-2	135.433	136.242	24	LoRTIA	-
-IR-1S2-2	135.433	136.725	108	LoRTIA	-
IE180-S-2	136.97	141.872	9	LoRTIA	-
AZURE-S-L	117.716	118.967	5	LoRTIA	-
AZURE-S-L-splice	117.716	118.967	5	LoRTIA	-
EP0-L2	96.421	98.074	5	LoRTIA	-
EP0-sp2	96.421	97.899	15	LoRTIA	-
-IR-1M-splice	107.88	109.304	2	LoRTIA	-
-IR-1M-splice-2	135.433	136.857	104	LoRTIA	-
UL15-L-prev.	72.049	77.341	1	LoRTIA	-
UL15-splice-L	72.049	78.466	1	LoRTIA	-
US1-splice-2	115.437	117.407	207	LoRTIA	-
US1-splice-2-2	127.33	129.3	108	LoRTIA	-
US1-splice-3	115.437	117.407	3	LoRTIA	-
US1-splice-3-2	127.33	129.3	5	LoRTIA	-
US1-splice-4	115.437	117.407	32	LoRTIA	-
US1-splice-4-2	127.33	129.3	23	LoRTIA	-
US1-splice-5	115.437	117.407	9	LoRTIA	-
US1-splice-5-2	127.33	129.3	11	LoRTIA	-
US1-splice-6	115.437	117.407	92	LoRTIA	-
US1-splice-6-2	127.33	129.3	22	LoRTIA	-
EP0.5-S	96.421	97.712	7	LoRTIA	-
UL51-52	4.639	8.517	1	Manual	-
UL51L-50-49.5-49	7.466	10.414	1	Manual	-
UL50-49.5-49-L	8.343	10.414	1	Manual	-
UL49.5-49	9.199	10.414	1	Manual	-
UL32-33-34-35	28.901	32.683	1	Manual	-
UL37-38	39.925	46.527	1	Manual	-
UL41-42	50.405	52.959	1	Manual	-
UL25L-26-26.5	55.794	59.532	1	Manual	-
UL25-24-23	56.412	60.767	1	Manual	-
UL14L-13-12	76.177	80.43	1	Manual	-
UL44-43-42-41	50.541	55.407	1	Manual	-
UL3	93	94.219	1	Manual	+
US4-AS1	119.427	120.911	1	Manual	+
US4-AT	119.431	121.915	1	Manual	+
US6	121.123	122.41	1	Manual	+
US2-AT2	125.795	126.816	1	Manual	+
ORF-1L2	161	2.284	1	Manual	+
ORF-1L1	323	2.284	1	Manual	+
UL27-AT1	16.23	19.771	1	Manual	+
UL29-28-27	16.868	25.577	1	Manual	+
UL28	18.869	21.77	1	Manual	+
UL33	30.505	31.46	1	Manual	+
UL35-AT	32.305	33.15	1	Manual	+
UL25	56.22	59.072	1	Manual	+
UL23-AT	59.585	60.87	1	Manual	+
UL22-AT	60.751	63.635	1	Manual	+
UL21-AT2	65.038	66.258	1	Manual	+
UL48	10.455	11.9	1	Manual	+
UL47.3	13.169	14.179	1	Manual	+
UL29	21.775	25.578	1	Manual	+
UL32-S-31	28.692	31.139	1	Manual	+
UL32-31	28.694	31.305	1	Manual	+
UL43-44	52.97	55.685	1	Manual	+
UL5-4	89.432	92.605	1	Manual	+
UL-5-4-S	90.928	92.602	1	Manual	+
US6-7	121.123	123.483	1	Manual	+
US7-8-9-2	122.351	126.721	1	Manual	+
US8-9-2	123.547	126.721	1	Manual	+
-IR-2	133.156	134.057	1	Manual	+
UL33	30.505	31.46	1	Manual	+
UL23-AT	59.585	60.87	1	Manual	+
UL20	66.312	66.898	1	Manual	+
UL10-L7	80.906	84.325	1	Manual	+
TRL3.5	92.618	92.969	1	Manual	+
UL42-43-L	50.647	54.119	1	Manual	+
CTO-L2	63.67	66.327	1	Manual	+
ORF-1M2	990	2.284	1319	LoRTIA	+
ORF-1M1	1.338	2.284	1124	LoRTIA	+
ORF-1	1.608	2.284	851	LoRTIA	+
UL54	2.769	3.901	115	LoRTIA	+
UL53-54	2.769	4.916	24	LoRTIA	+
UL52-53-54	2.769	7.749	1	LoRTIA	+
UL51-50-49.5-49	7.579	8.514	278	LoRTIA	+
UL51	7.579	10.414	33	LoRTIA	+
UL50S	8.478	9.205	226	LoRTIA	+
UL50	8.478	9.485	2515	LoRTIA	+
UL50L	8.478	9.581	92	LoRTIA	+
UL49.5-49	9.104	10.414	1733	LoRTIA	+
UL49.5-S-49	9.261	10.414	2397	LoRTIA	+
UL49-L	9.539	10.414	393	LoRTIA	+
Ul49	9.637	10.414	3665	LoRTIA	+
UL48-47-46	10.419	16.234	47	LoRTIA	+
UL47-46	11.781	16.234	147	LoRTIA	+
UL46	14.051	16.234	3140	LoRTIA	+
UL27	16.869	19.771	2972	LoRTIA	+
UL27.5-S	16.869	17.753	132	LoRTIA	+
UL27.5	16.869	18.052	60	LoRTIA	+
UL27.5-L	16.869	18.237	42	LoRTIA	+
UL29	21.775	25.578	50	LoRTIA	+
TRL29.2	21.775	22.237	365	LoRTIA	+
UL30	25.685	28.897	5	LoRTIA	+
UL31	28.694	29.679	7848	LoRTIA	+
UL32-S-31	28.694	31.139	56	LoRTIA	+
UL32-31	28.694	31.303	16	LoRTIA	+
UL31-L	28.694	29.419	51	LoRTIA	+
UL31.5	28.694	29.772	60	LoRTIA	+
UL33-L2-34-35	29.733	32.683	25	LoRTIA	+
UL33-34-35	30.563	32.683	5	LoRTIA	+
UL34-35	31.36	32.683	1128	LoRTIA	+
UL35	32.306	32.683	5746	LoRTIA	+
TRL35	32.431	32.683	73	LoRTIA	+
UL36.5	33.127	34.93	490	LoRTIA	+
UL36-UL36.5	33.127	42.484	2	LoRTIA	+
UL37-36	33.127	45.378	3	LoRTIA	+
UL37	42.494	45.378	433	LoRTIA	+
UL38	45.301	46.527	9421	LoRTIA	+
UL38-39-40	45.301	50.136	28	LoRTIA	+
UL39-40-L	46.515	50.136	104	LoRTIA	+
UL39-40	46.722	50.136	133	LoRTIA	+
UL40	49.056	50.136	3376	LoRTIA	+
TRL40	49.604	50.136	258	LoRTIA	+
UL41	50.555	51.661	342	LoRTIA	+
UL42-L1	51.662	52.962	46	LoRTIA	+
UL42-43-44	51.749	55.685	96	LoRTIA	+
UL42	51.749	52.962	5960	LoRTIA	+
UL43	52.969	54.119	579	LoRTIA	+
UL43-S	52.985	54.119	3582	LoRTIA	+
UL43-44	52.985	55.685	211	LoRTIA	+
UL44	54.173	55.685	8787	LoRTIA	+
UL44-AT	54.173	55.795	49	LoRTIA	+
UL26-26.5	55.794	57.462	1011	LoRTIA	+
UL24-25-26-26.5	55.794	59.793	7	LoRTIA	+
UL25-26-26.5	55.794	59.086	72	LoRTIA	+
UL23-L3	58.994	60.767	13	LoRTIA	+
UL23-L2	59.141	60.767	48	LoRTIA	+
UL23-L1	59.56	60.767	1303	LoRTIA	+
UL23	59.584	60.767	4367	LoRTIA	+
UL23-22	59.584	62.856	8	LoRTIA	+
UL22	60.75	62.856	138	LoRTIA	+
CTO-S	63.673	63.929	570653	LoRTIA	+
CTO-M	63.673	64.633	475	LoRTIA	+
CTO-L	63.673	66.258	14	LoRTIA	+
UL21	64.639	66.258	1740	LoRTIA	+
UL21-L	64.639	66.386	32	LoRTIA	+
UL20-19	66.311	71.025	38	LoRTIA	+
UL19	66.844	71.025	261	LoRTIA	+
UL19-18	66.844	72.044	7	LoRTIA	+
UL18	71.033	72.044	20453	LoRTIA	+
UL18-17-16	71.033	76.147	3	LoRTIA	+
UL15-sp	72.049	77.341	5	LoRTIA	+
FORF15	72.049	73.61	45	LoRTIA	+
FORF15-L	72.049	74.847	45	LoRTIA	+
UL17-16	73.261	76.147	144	LoRTIA	+
UL16	74.902	76.147	12204	LoRTIA	+
UL14-13-12-11	77.164	80.471	277	LoRTIA	+
UL13-12-11	77.471	80.471	32	LoRTIA	+
UL12-11	78.516	80.471	252	LoRTIA	+
UL10	80.906	82.358	8711	LoRTIA	+
UL10 -L1	80.906	82.394	356	LoRTIA	+
UL10-L3	80.906	82.451	190	LoRTIA	+
UL10-L4	80.906	82.58	42	LoRTIA	+
UL10.4	80.906	81.389	179	LoRTIA	+
UL10.5	80.906	81.605	51	LoRTIA	+
UL10.6	80.906	81.868	89	LoRTIA	+
UL10.7	80.906	81.983	185	LoRTIA	+
UL10-S	80.906	82.105	77	LoRTIA	+
UL8	84.52	86.712	108	LoRTIA	+
UL7	86.678	87.708	549	LoRTIA	+
UL6-7	86.678	89.626	92	LoRTIA	+
UL5	89.43	92.106	12	LoRTIA	+
UL5-4-M	89.68	92.606	5	LoRTIA	+
UL5-4-S	90.928	92.606	34	LoRTIA	+
UL4	91.956	92.606	2568	LoRTIA	+
UL3.5	92.616	93.501	2982	LoRTIA	+
UL3-3.5	92.616	94.219	513	LoRTIA	+
UL2-3-3.5	92.616	95.079	221	LoRTIA	+
UL1-2-3-3.5	92.616	95.5	204	LoRTIA	+
UL2	93.794	95.079	1	LoRTIA	+
IE180	102.865	107.957	8	LoRTIA	+
-IR-1L	107.83	109.304	453	LoRTIA	+
-IR-1S	108.012	109.304	109	LoRTIA	+
-IR-2	110.676	111.58	21	LoRTIA	+
TRS1-2	127.33	127.666	111	LoRTIA	+
-IR-2-2	133.157	134.06	21	LoRTIA	+
-IR-1S-2	135.433	136.753	35	LoRTIA	+
-IR-1L-2	135.433	136.907	455	LoRTIA	+
IE180-2	136.78	141.872	8	LoRTIA	+
EP0	96.421	97.899	797	LoRTIA	+
EP0.5	96.421	97.875	586	LoRTIA	+
EP0-sp1	96.421	97.899	314	LoRTIA	+
NCS1	115.464	117.071	7	LoRTIA	+
NCS1-2	127.65	129.3	11	LoRTIA	+
-IR-1M	107.88	109.304	1274	LoRTIA	+
-IR-1M-2	135.433	136.857	516	LoRTIA	+
UL15	72.049	77.341	1	LoRTIA	+
US1	115.437	117.407	296	LoRTIA	+
US1-2	127.33	129.3	2394	LoRTIA	+
US1-splice	115.437	117.407	8932	LoRTIA	+
US1-splice(2)	115.437	117.407	3746	LoRTIA	+
US1-splice-L2	115.437	117.407	4	LoRTIA	+
US1-splice-L-2	115.437	117.407	4	LoRTIA	+
UL50-49.5-49	8.588	10.414	1	Manual	+
UL29.2	21.775	22.737	1	Manual	+
CTO-AT	63.143	63.929	1	Manual	+
UL21-L2	64.644	66.789	1	Manual	+
UL20-21-C	64.679	67.43	1	Manual	+
EP0.5-sp1	96.421	97.875	1	Manual	+
ELIE-1	101.069	102.896	1	Manual	+
ELIE-2	102.143	102.896	1	Manual	+
PTO-US1	113.321	117.407	1	Manual	+
TRS1	117.071	117.407	1	Manual	+
AZURE-S	117.718	118.915	1	Manual	+
AZURE-L	117.718	119.756	1	Manual	+
AZURE-M	117.718	119.305	1	Manual	+
AZURE-L2	117.718	120.177	1	Manual	+
US3-L-4	118.176	121.045	1	Manual	+
US3-4	118.336	121.045	1	Manual	+
US4	119.431	121.045	1	Manual	+
US4-6-7	119.431	123.483	1	Manual	+
US6-7	121.123	123.483	1	Manual	+
US7-8-9-2-AT1	122.351	127.019	1	Manual	+
US7-8-9	122.352	125.8	1	Manual	+
US7	122.352	123.483	1	Manual	+
US7-8-9-2	122.352	126.721	1	Manual	+
US8-9	123.547	125.8	1	Manual	+
US8-9-2	123.547	126.721	1	Manual	+
US8-9-2-AT1	123.547	127.026	1	Manual	+
US9	125.327	125.8	1	Manual	+
US9-2	125.327	126.721	1	Manual	+
US2	125.795	126.721	1	Manual	+
US2-AT	125.795	127.019	1	Manual	+
PTO-US1	127.33	131.414	1	Manual	+
UL3	93	94.219	1	Manual	+
US4-AS1	119.427	120.911	1	Manual	+
US4-AT	119.431	121.915	1	Manual	+
US6	121.123	122.41	1	Manual	+
ORF-1L2	161	2.284	1	Manual	+
ORF-1L1	323	2.284	1	Manual	+
UL27-AT1	16.23	19.771	1	Manual	+
UL29-28-27	16.868	25.577	1	Manual	+
UL28	18.869	21.77	1	Manual	+
UL33	30.505	31.46	1	Manual	+
UL35-AT	32.305	33.15	1	Manual	+
UL25	56.22	59.072	1	Manual	+
UL23-AT	59.585	60.87	1	Manual	+
UL22-AT	60.751	63.635	1	Manual	+
UL21-AT2	65.038	66.258	1	Manual	+
UL16-AS	74.915	75.826	1	Manual	+
EP0.5-sp2	96.421	97.875	3	Manual	+
EP0.5-S2-sp1	96.421	97.664	14	Manual	+
nc-CTO-S	63.684	63.929	1	Manual	-
UL21-as	64.359	66.162	1	Manual	-
CTO-AT2	62.86	63.929	1	Manual	-
ELIE-2-L	101.708	102.886	1	Manual	-
