# Supplementary material for: An Integrated Sequencing Approach for Updating the Pseudorabies Virus Transcriptome
Source: Pathogens. 2021 Feb 20;10(2):242. doi: 10.3390/pathogens10020242 (PMC7924054; doi:10.3390/pathogens10020242)
Supplement: Supplementary file 1 [file pathogens-10-00242-s001.zip › Table S3.xlsx]

## Sheet: forward strand
Gene	RPKM	TPM
IE180	110.80	237.81
AST	370.23	794.64
US1	12019.59	25798.01
US2	4389.22	9420.71
US9	4512.48	9685.28
US8	1077468	10409.72
US7	1860.74	3993.77
US6	2126.64	4564.47
US4	7159.35	15366.32
US3	10671.61	22904.80
US1	218641.74	469277.21
IE180	61.46	131.92
AST	1688.06	629649
EP0	1218.59	2615.49
LLT	1359.82	2918.63
UL3.5	15036	32325
UL1	82.47	177.00
UL2	53.65	115.15
UL3	66.54	142.82
UL4	310670	5902.58
UL5	1951.65	4188.89
UL7	246.29	528.61
UL6	293.33	629.58
UL8	604.34	1297.11
UL9	609.14	1307.42
UL10	479.59	1029.35
UL11	5203.72	11168.89
UL12	1899.62	4077.22
UL13	1480.71	467025
UL14	1375.52	2952.33
UL16	346.31	743.29
UL17	1709.40	3668.93
UL15	1161.71	2493.42
UL18	1620.93	576810
UL19	25789.32	55352.39
UL20	484.36	1039.60
UL21	739.25	1586.68
CTO	1298.22	2786.42
UL22	2379.60	5107.41
UL23	10686.94	22937.70
UL24	8461	4127.46
UL25	27.41	58.84
UL26	38.76	83.18
UL26.5	16.34	12997
UL44	13990.05	30027.25
UL43	1143.24	2453.76
UL42	2665.64	5721.34
UL41	180.32	387.02
UL40	12449.15	26719.97
UL39	5124.66	10999.21
UL38	10081.87	21639.01
UL37	294.04	631.10
UL36	104.33	223.93
UL35	13640.97	29278.01
UL34	5632.91	12090.08
UL33	4665.00	10012.63
UL32	545.36	1170.52
UL31	440.34	945.12
UL30	1414.45	3035.88
UL29	156.36	335.59
UL27	432.77	928.86
UL28	273.16	586.29
UL46	2365556	17977.86
UL47	12116.60	26006.22
UL48	10152.47	21790.54
UL49	10964.71	23533.87
UL49.5	7444.56	15978.47
UL50	1458.98	3131.46
UL51	384.99	826.31
UL52	174.61	374.78
UL53	118.68	254.72
UL54	75.43	161.89
ORF-1	5010.36	10753.88

## Sheet: reverse strand
Gene	RPKM	TPM
IE180	97.73	162.72
AST	322907	999244
US1	177691.59	295838.72
US2	98.41	163.85
US9	26846	121.66
US8	261.98	436.17
US7	72.51	120.73
US6	127.75	212.69
US4	230.90	384.43
US3	337.22	561.44
US1	8934.99	14875.87
IE180	24898	113.27
AST	181.57	302.30
EP0	1849011	11591.13
LLT	948.21	1578.68
UL3.5	1770.18	2947.17
UL1	3487.89	5806.99
UL2	2838.14	4725.22
UL3	3632.26	6047.36
UL4	308.71	513.97
UL5	264.97	441.15
UL7	279.13	464.73
UL6	887.47	1477.54
UL8	33.65	20486
UL9	661.86	1101.94
UL10	6742.28	11225.23
UL11	351.31	584.90
UL12	64.58	107.51
UL13	50.22	83.60
UL14	48.91	81.42
UL16	431.64	718.64
UL17	1136.06	1891.43
UL15	887.23	1477.15
UL18	55.67	92.69
UL19	256.48	427.01
UL20	266.97	444.48
UL21	12476.44	20772.03
CTO	209316.33	348490.75
UL22	212.07	353.08
UL23	324.31	539.94
UL24	755.30	1257.50
UL25	448.22	746.23
UL26	462.79	770.51
UL26.5	624.48	1039.70
UL44	241.87	402.68
UL43	572.19	952.64
UL42	350.36	583.32
UL41	1775324	11254.88
UL40	361.34	601.59
UL39	184.84	307.74
UL38	477.39	794.81
UL37	1942.97	3234.84
UL36	1354.29	2254.76
UL35	240.73	400.80
UL34	93.90	156.34
UL33	127.15	211.69
UL32	1590084	10410.74
UL31	25086.11	41765.86
UL30	4412.19	7345.86
UL29	6891.29	11473.30
UL27	51700.19	86075.65
UL28	30939.47	51511.12
UL46	67.78	112.84
UL47	147.81	246.08
UL48	151.14	251.64
UL49	138.22	230.12
UL49.5	1255.00	2089.45
UL50	2291.94	3815.85
UL51	111.85	186.23
UL52	1861.70	3099.55
UL53	810565	6857.79
UL54	931856	7410.56
ORF-1	106.12	176.67
