# Supplementary material for: An Integrated Sequencing Approach for Updating the Pseudorabies Virus Transcriptome
Source: Pathogens. 2021 Feb 20;10(2):242. doi: 10.3390/pathogens10020242 (PMC7924054; doi:10.3390/pathogens10020242)
Supplement: Supplementary file 1 [file pathogens-10-00242-s001.zip › Table S4.xlsx]

## Sheet: New transcripts
Transcript	Count	dCDNA	Terminator	LSK109-4h	LSK109-4h-2	LSK109-8h	LSK109-12h	LSK109_12h-2	cDNA-LSK-108	Confirmed by dRNA-Seq	IsoSeq-1h	IsoSeq-1h-2-3	IsoSeq-1h-3	IsoSeq-4h	IsoSeq-4h-2-3	IsoSeq-4h-3	IsoSeq-8h	IsoSeq-8h-2-3	IsoSeq-8h-3	IsoSeq-148h-1-2	IsoSeq-Mix-0,8-2	IsoSeq-Mix-0,8-5	IsoSeq-Mix-2-3	IsoSeq-Mix-3-5	IsoSeq-Mix-5	Sequel
ORF-1.5	5	1	0	0	0	0	2	0	0	+	0	0	0	1	0	0	1	0	0	0	0	0	0	0	0	0
ORF-1.5-S	14	0	1	0	0	5	5	1	1	+	0	0	0	0	0	0	0	0	0	0	0	0	1	0	0	0
ul54.3-S2	9	1	2	0	0	0	5	1	0	+	0	0	0	0	0	0	0	0	0	0	0	0	0	0	0	0
ul54.3-S	28	1	0	0	0	11	13	3	0	+	0	0	0	0	0	0	0	0	0	0	0	0	0	0	0	0
UL54.4	29	2	5	0	0	0	8	3	0	+	2	0	0	3	1	0	3	0	0	0	1	0	1	0	0	0
Ul54.5-S2	19	1	0	0	0	0	6	2	0	+	0	0	0	4	0	0	4	0	0	0	1	0	0	0	1	0
Ul54.5-S	21	3	0	0	0	0	1	2	0	+	1	0	0	3	1	0	3	0	0	1	3	0	2	0	1	0
Ul54.5	17	2	3	0	0	0	1	0	0	+	0	0	0	3	1	0	3	0	0	1	3	0	0	0	0	0
ul54.3	18	0	1	0	0	0	4	0	1	+	0	0	0	5	0	0	5	0	0	0	0	1	0	0	0	1
UL51.5	8	7	1	0	0	0	0	0	0	+	0	0	0	0	0	0	0	0	0	0	0	0	0	0	0	0
UL50.1	101	4	9	0	1	24	35	23	1	+	0	0	0	2	0	0	2	0	0	0	0	0	0	0	0	0
UL50.1-S	25	0	7	0	1	0	8	6	0	+	0	0	0	1	0	0	1	0	0	0	0	0	1	0	0	0
UL49.1-S	718	2	53	0	1	0	502	156	1	+	0	0	0	1	0	0	1	0	0	0	0	0	1	0	0	0
UL49.1-S2	180	10	14	0	2	0	103	43	3	+	0	0	0	1	0	0	1	0	0	0	1	0	1	0	0	1
UL49.1-S3	60	5	11	0	0	0	27	13	0	+	0	0	0	0	0	0	0	0	0	0	1	0	0	0	1	2
UL49.1-S4	38	3	2	0	0	0	19	10	0	+	0	0	0	0	0	0	0	0	0	0	1	0	1	0	1	1
UL49.1-S5	33	2	6	0	1	0	19	5	0	+	0	0	0	0	0	0	0	0	0	0	0	0	0	0	0	0
UL49.1-S6	39	3	6	0	0	0	22	8	0	+	0	0	0	0	0	0	0	0	0	0	0	0	0	0	0	0
UL46.10	10	1	0	0	0	0	2	2	0	+	0	0	0	2	1	0	2	0	0	0	0	0	0	0	0	0
UL46.10-S	72	2	4	0	0	0	15	47	0	+	0	0	0	1	1	0	1	1	0	0	0	0	0	0	0	0
UL46.9	51	3	4	0	0	0	12	25	0	+	0	0	0	2	1	0	2	0	0	1	0	0	0	0	0	1
UL46.6	37	3	3	0	0	0	13	13	0	+	1	0	0	2	0	0	2	0	0	0	0	0	0	0	0	0
UL46.6-S	47	5	2	0	0	0	9	27	0	+	0	0	0	1	0	0	1	1	0	0	0	0	0	0	0	1
UL46.5	30	3	2	0	0	0	8	15	0	+	0	0	0	0	0	0	0	1	1	0	0	0	0	0	0	0
UL46.5-S2	75	4	6	0	0	0	19	41	0	+	1	0	0	1	0	0	1	0	0	2	0	0	0	0	0	0
UL46.5-S3	15	5	1	0	0	0	0	2	0	+	1	0	0	1	2	1	1	0	0	0	0	0	0	0	0	1
UL46.2	29	4	1	0	0	0	8	7	0	+	1	0	0	3	0	0	3	0	0	2	0	0	0	0	0	0
UL46.1	192	7	9	0	0	27	80	63	0	+	0	0	0	2	1	0	2	0	0	1	0	0	0	0	0	0
UL46.1-S2	71	6	12	0	1	0	26	24	0	+	0	0	0	0	1	0	0	0	0	0	0	0	0	0	0	1
UL46.1-S3	190	14	56	0	0	0	73	45	0	+	0	0	0	1	0	0	1	0	0	0	0	0	0	0	0	0
UL46.1-S4	50	3	13	0	0	0	20	12	0	+	0	0	0	1	0	0	1	0	0	0	0	0	0	0	0	0
UL27.2	15	4	0	0	0	0	2	0	0	+	1	0	0	2	0	0	2	0	0	0	0	0	1	0	1	2
UL27.3-L	34	9	0	0	0	3	15	2	0	+	0	0	0	1	0	0	1	0	0	2	0	0	1	0	0	0
UL27.3	95	4	8	0	0	10	46	22	3	+	0	0	0	1	0	0	1	0	0	0	0	0	0	0	0	0
UL27.4-S4	96	5	5	1	1	11	40	23	5	+	0	0	0	1	0	0	1	0	0	0	0	0	1	0	1	1
UL27.4-S3	66	5	2	0	0	9	27	14	1	+	1	0	0	0	0	0	0	0	0	1	1	1	1	0	1	2
UL27.4-S2	76	6	1	0	0	7	23	17	0	+	2	0	0	3	0	0	3	1	0	1	4	0	2	0	5	1
UL27.4-S	44	3	4	0	0	0	10	7	0	+	1	0	0	3	0	0	3	0	0	1	6	1	4	0	1	0
UL27.4	33	2	0	0	0	0	7	3	1	+	1	0	0	4	0	0	4	0	0	1	6	0	4	0	0	0
UL27.5-S3	211	19	11	1	2	10	39	32	1	+	3	0	0	25	1	0	25	0	0	4	14	2	11	0	7	4
UL27.5-S2	190	78	1	0	1	13	23	25	0	+	0	0	0	8	2	0	8	0	0	2	7	2	13	2	4	1
UL27.5-S	40	3	0	0	0	0	0	2	0	+	0	0	0	5	1	0	5	0	0	2	9	1	6	1	5	0
UL27.5	48	3	0	0	0	0	0	1	1	+	1	0	0	3	0	0	3	0	0	0	13	1	9	3	9	1
UL27.6-S	85	7	2	0	0	1	3	3	0	+	0	0	0	8	0	0	8	0	0	1	23	2	11	1	12	3
UL27.6	50	1	0	0	1	0	4	3	0	+	2	0	2	4	2	0	4	0	0	4	14	0	4	2	2	1
UL27.8	77	2	0	0	0	1	3	3	1	+	1	0	0	7	6	0	7	0	0	1	17	0	12	2	11	3
UL27.9	60	5	2	0	0	0	2	10	1	+	0	0	0	2	2	0	2	0	0	0	12	0	11	4	5	2
UL27.10-S	77	7	0	0	2	2	7	9	1	+	0	0	0	4	6	1	4	0	0	3	18	2	5	1	5	0
UL27.10	202	9	1	0	0	4	10	29	0	+	0	0	1	2	7	0	2	1	0	3	40	8	40	4	36	5
UL27.11-S7	125	5	1	0	0	0	0	6	0	+	1	0	1	4	3	0	4	0	1	3	34	4	21	1	29	7
UL27.11-S6	148	3	10	0	1	6	16	30	2	+	0	0	0	9	1	0	9	0	0	2	6	1	21	3	25	3
UL27.11-S5	39	2	1	0	0	0	3	6	0	+	0	0	0	2	2	0	2	0	1	1	1	2	5	3	7	1
UL27.11-S4	50	4	1	1	0	2	7	13	1	+	3	0	0	3	6	0	3	0	1	1	0	0	0	0	3	1
UL27.11-S3	44	3	8	0	0	7	8	7	0	+	0	0	0	2	2	2	2	1	0	0	0	0	0	0	0	2
UL27.11-S2	31	2	1	0	1	0	5	15	0	+	2	0	0	1	0	1	1	0	1	1	0	0	0	0	0	0
UL27.11-S	27	2	1	0	0	0	5	14	0	+	0	0	0	1	0	0	1	0	0	1	0	0	0	0	0	2
UL27.11	41	1	2	0	0	3	6	19	0	+	1	0	0	2	0	0	2	1	0	0	0	0	0	0	0	4
UL27.13	53	3	4	0	0	0	16	27	0	+	1	0	0	0	1	0	0	0	0	0	0	0	0	0	0	1
UL27.14-S	67	1	8	0	1	0	20	34	0	+	0	0	0	1	0	0	1	0	0	0	0	0	0	0	0	1
UL27.14	17	2	0	0	0	0	2	3	0	+	0	0	0	3	0	0	3	0	0	1	0	0	0	0	0	3
UL29.11	10	0	0	0	0	1	1	4	0	+	0	0	0	0	0	0	0	0	0	2	0	0	0	0	0	2
UL29.14	12	0	2	0	0	0	3	5	0	+	0	0	0	0	0	0	0	0	0	0	0	0	1	0	0	1
UL31.3-S	50	4	2	0	0	0	30	10	0	+	0	0	0	0	0	0	0	0	0	0	0	0	0	4	0	0
UL31.3	45	5	2	0	0	0	2	3	1	+	1	0	0	5	0	0	5	0	0	0	1	0	4	13	3	0
UL31.2	43	4	2	0	0	0	6	7	0	+	2	0	0	4	1	0	4	0	0	1	1	0	3	7	1	0
UL35.2	43	5	5	0	0	1	1	0	0	+	0	0	0	3	0	0	3	0	0	0	1	0	0	21	2	1
UL36.40-S2	69	2	4	0	0	17	28	14	1	+	0	0	0	1	0	0	1	0	0	0	1	0	0	0	0	0
UL36.40-S	43	1	4	0	0	0	29	7	0	+	0	0	0	1	0	0	1	0	0	0	0	0	0	0	0	0
UL36.40	8	1	1	0	0	0	6	0	0	+	0	0	0	0	0	0	0	0	0	0	0	0	0	0	0	0
UL36.38-S	14	1	5	0	0	0	5	2	1	+	0	0	0	0	0	0	0	0	0	0	0	0	0	0	0	0
UL36.38	45	1	7	1	0	1	13	11	0	+	0	0	0	5	0	0	5	0	0	0	1	0	0	0	0	0
UL36.43-S	18	0	3	0	0	0	4	9	0	+	0	0	1	0	0	0	0	1	0	0	0	0	0	0	0	0
UL36.43	9	0	2	0	0	0	0	7	0	+	0	0	0	0	0	0	0	0	0	0	0	0	0	0	0	0
UL37.5-S2	22	2	0	0	0	0	6	14	0	+	0	0	0	0	0	0	0	0	0	0	0	0	0	0	0	0
UL37.5	24	0	0	0	0	0	7	15	0	+	0	0	0	1	0	0	1	0	0	0	0	0	0	0	0	0
UL37.6-S2	16	0	1	0	0	0	2	13	0	+	0	0	0	0	0	0	0	0	0	0	0	0	0	0	0	0
UL37.6-S	18	0	1	0	0	0	6	11	0	+	0	0	0	0	0	0	0	0	0	0	0	0	0	0	0	0
UL37.6	7	0	0	0	0	0	1	6	0	+	0	0	0	0	0	0	0	0	0	0	0	0	0	0	0	0
UL38.3	35	0	2	0	1	6	4	10	0	+	0	0	0	5	1	0	5	0	0	0	0	0	1	0	0	0
UL38.4	26	0	0	0	0	0	7	12	0	+	0	0	0	3	0	0	3	0	0	0	1	0	0	0	0	0
UL38.5	12	0	3	0	0	0	2	2	0	+	1	0	0	1	0	0	1	0	0	1	0	0	1	0	0	0
UL38.6	14	2	0	0	0	0	2	1	0	+	1	0	0	4	0	0	4	0	0	0	0	0	0	0	0	0
UL38.6-S	6	0	0	0	0	0	2	0	0	+	0	0	0	1	2	0	1	0	0	0	0	0	0	0	0	0
UL40.2	46	2	0	0	0	1	1	7	1	+	2	0	0	2	2	0	2	0	0	0	5	2	7	7	4	1
UL40.3	25	4	0	0	0	0	4	7	0	+	1	0	0	1	0	0	1	0	0	0	1	0	3	2	1	0
UL40.3-S	13	0	1	0	0	0	0	0	0	+	1	0	1	1	0	0	1	0	0	0	3	0	3	2	0	0
UL40.3-S2	62	2	5	0	1	0	10	20	1	+	0	0	0	7	1	0	7	0	0	1	1	1	3	2	0	0
UL40.3-S3	20	2	0	0	0	0	0	0	0	+	0	0	0	0	0	0	0	0	0	0	4	0	1	11	2	0
UL40.6	34	5	4	0	0	3	4	4	0	+	0	0	0	2	0	0	2	0	0	0	1	0	3	5	1	0
UL40.6-S	66	6	25	0	0	5	11	7	3	+	0	0	0	0	0	0	0	0	0	0	1	0	1	3	4	0
UL41.11	1	1	0	0	0	0	0	0	0	+	0	0	0	0	0	0	0	0	0	0	0	0	0	0	0	0
UL41.9	7	1	0	0	1	0	3	2	0	+	0	0	0	0	0	0	0	0	0	0	0	0	0	0	0	0
UL41.7	3	1	0	0	0	0	2	0	0	+	0	0	0	0	0	0	0	0	0	0	0	0	0	0	0	0
UL41.4	6	1	0	0	0	0	2	3	0	+	0	0	0	0	0	0	0	0	0	0	0	0	0	0	0	0
UL41.2	28	2	4	0	0	1	10	11	0	+	0	0	0	0	0	0	0	0	0	0	0	0	0	0	0	0
UL42.3	20	5	4	0	0	0	5	5	0	+	0	0	0	0	0	0	0	0	0	0	0	0	1	0	0	0
UL42.5	61	1	48	0	1	0	9	2	0	+	0	0	0	0	0	0	0	0	0	0	0	0	0	0	0	0
UL42.5-S	32	0	12	0	0	0	17	3	0	+	0	0	0	0	0	0	0	0	0	0	0	0	0	0	0	0
UL43.6	15	1	1	0	0	1	0	1	0	+	5	0	0	0	0	0	0	0	0	0	3	0	1	0	0	2
UL43.9	23	0	0	0	1	2	5	3	0	+	2	0	0	4	0	0	4	0	0	0	0	0	1	1	0	0
UL43.9-S	10	0	0	0	0	0	0	0	0	+	2	0	0	1	1	0	1	0	0	1	2	0	2	0	0	0
UL43.13	4	1	0	0	0	0	1	2	0	+	0	0	0	0	0	0	0	0	0	0	0	0	0	0	0	0
UL44.4	17	2	0	0	0	0	1	3	0	+	0	0	0	0	2	1	0	0	3	0	1	0	2	0	2	0
UL44.4-S	78	3	0	0	0	2	12	25	0	+	0	0	0	2	2	1	2	0	0	0	9	1	13	0	6	0
UL44.4-S2	116	0	3	0	0	1	1	3	0	+	0	0	0	1	8	1	1	0	2	0	24	6	39	1	24	1
UL44.4-S2-AT	2	0	0	0	0	0	0	0	0	+	0	0	0	0	0	0	0	0	0	0	1	0	0	0	1	0
UL44.4-S3	67	4	0	0	0	0	0	10	0	+	0	0	0	6	4	0	6	2	0	0	10	1	11	0	13	0
UL44.4-S4	2	0	0	0	0	2	0	0	0	+	0	0	0	0	0	0	0	0	0	0	0	0	0	0	0	0
UL44.4-S5	191	4	3	0	0	16	42	96	0	+	1	0	0	2	1	0	2	0	0	0	5	1	8	0	9	1
UL44.4-S5-AT	1	0	0	0	0	0	0	0	0	+	0	0	0	0	0	0	0	0	0	0	0	0	1	0	0	0
UL44.4-S6	37	1	0	0	0	0	3	6	0	+	0	0	0	1	1	0	1	0	0	1	3	3	10	3	4	0
UL44.4-S7	59	2	0	0	0	0	0	0	0	+	0	0	0	5	2	0	5	0	0	0	15	1	13	5	11	0
UL44.4-S8	141	3	2	0	0	0	48	61	0	+	0	0	0	2	1	0	2	0	0	2	5	1	8	0	6	0
UL44.4-S9	196	5	2	0	0	18	42	64	0	+	0	0	0	5	2	0	5	0	1	4	9	0	20	1	17	1
UL44.4-S9-AT	1	0	0	0	0	0	0	0	0	+	0	0	0	0	0	0	0	0	0	0	1	0	0	0	0	0
UL44.4-S10	283	2	1	0	0	0	3	19	0	+	0	0	0	6	1	0	6	1	0	1	13	1	13	200	15	1
UL44.4-S11	120	1	0	0	0	0	40	67	0	+	0	0	0	3	0	0	3	0	0	0	2	1	0	0	2	1
UL44.4-S12	57	1	1	0	0	0	6	12	0	+	0	0	0	2	1	0	2	0	0	0	6	1	15	3	7	0
UL44.4-S13	118	3	1	0	0	0	9	4	0	+	0	0	0	5	1	0	5	0	0	0	22	7	29	8	23	1
UL44.4-S14	72	3	2	0	0	5	18	19	0	+	0	0	0	4	0	0	4	0	0	2	2	1	8	0	4	0
UL44.4-S15	51	1	0	0	0	0	9	11	0	+	0	0	0	7	0	0	7	0	0	0	5	1	4	4	2	0
UL44.4-S16	80	5	5	1	0	20	27	13	0	+	0	0	0	3	0	0	3	0	0	1	1	0	1	0	0	0
UL44.4-S17	24	5	0	0	0	0	3	5	0	+	0	0	0	2	0	0	2	0	0	1	1	1	1	0	2	1
UL44.4-S18	58	2	0	0	0	0	3	1	0	+	0	0	0	6	0	0	6	1	0	0	7	3	16	2	11	0
UL44.4-S19	29	5	1	0	1	0	7	7	0	+	0	0	0	1	0	0	1	0	0	0	3	0	2	0	1	0
UL44.4-S20	43	2	4	0	0	0	15	10	1	+	0	0	0	1	0	0	1	0	0	0	1	1	2	1	4	0
UL44.4-S21	46	3	1	0	0	0	25	6	1	+	0	0	0	0	0	0	0	0	0	0	0	1	1	4	4	0
UL44.4-S22	35	1	2	0	0	0	23	7	0	+	0	0	0	0	0	0	0	0	0	0	0	1	0	0	0	1
UL44.4-S23	49	2	1	0	0	0	31	10	0	+	0	0	0	0	0	0	0	0	0	0	0	0	0	5	0	0
UL26.9-S	97	37	12	0	1	6	28	13	0	+	0	0	0	0	0	0	0	0	0	0	0	0	0	0	0	0
UL26.9	33	9	13	0	0	0	8	3	0	+	0	0	0	0	0	0	0	0	0	0	0	0	0	0	0	0
UL26.8	31	5	19	0	0	0	3	4	0	+	0	0	0	0	0	0	0	0	0	0	0	0	0	0	0	0
UL26.6	4,410	1,760	2,348	0	0	29	124	138	0	+	3	0	0	1	0	0	1	0	0	3	0	0	1	0	1	1
UL23.4	1	0	0	0	0	1	0	0	0	+	0	0	0	0	0	0	0	0	0	0	0	0	0	0	0	0
UL23.4-S	14	0	3	0	0	0	2	0	0	+	2	0	0	1	1	0	1	0	0	1	0	0	2	0	0	1
UL23.6	37	2	2	0	0	4	9	6	0	+	0	0	0	4	0	0	4	0	0	1	1	1	1	0	2	0
UL22.5	49	3	6	0	3	0	15	21	0	+	0	0	0	0	1	0	0	0	0	0	0	0	0	0	0	0
UL22.8	7	1	0	0	1	0	2	3	0	+	0	0	0	0	0	0	0	0	0	0	0	0	0	0	0	0
UL22.11	4	1	0	0	0	1	1	1	0	+	0	0	0	0	0	0	0	0	0	0	0	0	0	0	0	0
UL22.13	10	1	1	0	0	4	3	1	0	+	0	0	0	0	0	0	0	0	0	0	0	0	0	0	0	0
UL21.5	36	2	2	0	0	0	22	10	0	+	0	0	0	0	0	0	0	0	0	0	0	0	0	0	0	0
UL21.2-S	6	1	0	0	0	0	1	3	0	+	0	0	0	0	0	0	0	0	1	0	0	0	0	0	0	0
UL21.2	26	1	0	0	0	0	2	14	0	+	0	0	1	2	0	0	2	0	0	0	0	0	0	0	0	4
UL19.9	5	0	0	0	0	0	0	0	0	+	0	0	0	0	0	0	0	1	0	0	0	2	0	0	0	2
UL19.11	6	0	0	0	0	0	0	0	0	+	0	0	0	0	0	0	0	0	0	1	0	4	0	0	0	1
UL19.12	2	0	1	0	0	0	0	0	0	+	0	0	0	0	0	0	0	0	0	0	0	0	0	0	0	1
UL19.12-S	2	0	0	0	0	0	0	0	0	+	0	0	0	0	0	0	0	1	0	0	0	0	0	0	0	1
UL19.16	6	1	0	0	0	0	0	0	0	+	0	0	1	0	0	0	0	0	0	0	0	1	1	0	1	1
UL19.18	12	1	2	0	0	0	1	0	0	+	0	0	0	1	0	0	1	0	2	0	0	2	1	0	1	0
UL19.19	13	1	0	0	0	0	0	0	0	+	1	0	0	0	0	0	0	0	0	0	1	0	7	0	2	1
UL19.19-S	16	0	1	0	0	0	0	1	2	+	0	0	0	0	2	0	0	0	1	0	0	2	4	0	2	1
UL19.20	7	0	1	0	0	0	0	0	0	+	0	0	0	0	1	0	0	0	0	0	1	1	2	0	0	1
UL19.22	13	2	4	0	0	1	0	1	0	+	1	0	0	1	0	0	1	0	1	0	0	0	0	0	1	0
UL19.24-S	9	1	0	0	0	0	0	0	0	+	0	0	0	1	1	0	1	0	0	0	0	0	1	1	2	1
UL19.24-S2	24	1	1	0	0	0	0	0	0	+	1	0	0	0	1	1	0	0	1	0	6	0	2	6	3	1
UL19.25	24	5	1	0	0	0	1	1	0	+	0	0	0	1	1	0	1	1	0	1	5	0	4	0	1	1
UL19.25-S	42	1	3	0	0	0	0	0	0	+	0	0	0	2	3	0	2	0	2	2	12	3	3	0	5	4
UL19.27	52	0	1	0	0	0	0	0	0	+	0	0	0	1	1	0	1	1	3	1	8	2	6	22	5	0
UL19.29	16	0	1	0	0	0	0	0	0	+	0	0	0	0	1	1	0	0	0	1	3	2	3	0	3	1
UL19.30	14	1	1	0	0	0	0	0	0	+	0	1	0	0	2	0	0	0	0	0	3	1	4	0	0	1
UL19.31	23	1	0	0	0	0	0	0	0	+	0	0	0	1	1	0	1	0	0	0	5	0	5	0	7	2
UL19.31-S	15	1	2	0	0	0	0	1	1	+	0	0	1	1	0	0	1	0	0	0	4	0	2	0	1	0
UL19.32	56	0	7	0	0	0	1	2	0	+	0	0	0	1	0	0	1	0	0	2	12	5	15	0	10	0
UL19.33	29	4	1	0	0	0	0	0	0	+	0	0	0	4	2	0	4	0	0	1	3	4	3	0	3	0
UL19.35	57	5	3	0	0	0	2	3	1	+	1	0	0	4	0	0	4	0	0	1	11	4	6	1	9	2
UL19.35-S	38	4	1	0	0	0	2	1	0	+	1	0	0	5	1	0	5	0	0	1	7	1	4	1	4	0
UL19.37	41	1	12	0	0	2	0	0	1	+	0	0	0	5	0	0	5	0	0	0	3	0	2	2	6	2
UL19.38	15	3	1	0	0	0	1	0	0	+	0	0	0	1	0	0	1	0	0	0	1	0	2	4	1	0
UL19.38-S	29	7	8	0	0	0	1	2	3	+	1	0	0	1	1	0	1	0	0	0	0	0	1	1	2	0
UL18.5	19	3	3	0	0	0	2	0	1	+	0	0	0	3	1	0	3	0	0	0	0	0	2	0	1	0
UL16.2	17	7	0	0	0	0	6	1	0	+	0	0	0	1	0	0	1	0	0	0	0	0	1	0	0	0
UL16.2-S	22	2	4	0	0	0	11	2	0	+	0	0	0	1	0	0	1	0	0	0	0	0	0	0	0	1
UL16.2-S2	20	1	3	0	0	0	10	5	0	+	0	0	0	0	0	0	0	0	0	0	0	0	0	0	1	0
UL11.5	33	0	5	0	0	0	23	3	2	+	0	0	0	0	0	0	0	0	0	0	0	0	0	0	0	0
UL8.5	7	1	2	0	0	0	4	0	0	+	0	0	0	0	0	0	0	0	0	0	0	0	0	0	0	0
UL8.5-S	4	0	2	0	0	0	0	2	0	+	0	0	0	0	0	0	0	0	0	0	0	0	0	0	0	0
UL8.5-S2	14	0	4	0	0	0	8	2	0	+	0	0	0	0	0	0	0	0	0	0	0	0	0	0	0	0
UL7.5	5	1	3	0	0	0	1	0	0	+	0	0	0	0	0	0	0	0	0	0	0	0	0	0	0	0
UL5.3	1	0	0	0	0	0	0	0	0	+	0	0	0	0	0	0	0	0	0	0	0	0	0	0	0	1
UL5.5	2	0	0	0	0	0	0	1	0	+	0	0	0	0	0	0	0	1	0	0	0	0	0	0	0	0
Ul5.6	1	0	1	0	0	0	0	0	0	+	0	0	0	0	0	0	0	0	0	0	0	0	0	0	0	0
UL4.2	162	8	18	0	1	27	52	37	2	+	0	0	0	7	0	0	7	0	0	0	0	0	2	0	1	0
EP0.10	4	1	0	0	0	0	0	0	0	+	2	0	0	0	0	0	0	0	0	0	0	0	1	0	0	0
EP0.4	8	3	0	0	0	0	1	1	0	+	2	0	0	0	0	0	0	0	0	0	0	0	1	0	0	0
US4.2	17	3	1	0	0	0	0	0	0	+	0	0	0	2	3	0	2	0	1	1	2	0	0	1	0	1
US4.3	65	2	0	0	0	0	0	0	0	+	1	0	0	4	5	0	4	0	0	1	3	0	4	35	5	1
US4.3-S	31	4	0	0	0	0	0	1	1	+	4	0	0	3	0	0	3	0	1	0	3	3	2	3	3	0
US4.5	45	12	0	0	0	0	0	1	0	+	1	0	0	10	1	1	10	0	0	0	1	2	2	1	2	1
US4.5-S	29	5	0	0	0	0	0	0	0	+	2	0	0	4	2	0	4	0	0	1	2	3	1	1	3	1
US4.5-S2	17	5	0	0	0	0	0	0	0	+	0	0	0	2	0	0	2	0	0	0	2	0	3	1	1	1
US4.6	65	1	1	0	0	0	0	0	0	+	1	1	0	8	2	0	8	0	0	2	9	5	13	1	10	3
US4.6-S	53	8	0	0	0	0	0	0	0	+	4	0	0	6	5	0	6	0	0	0	4	2	7	1	10	0
US4.7	29	22	2	0	0	0	0	1	2	+	0	0	0	0	0	0	0	0	0	0	1	0	0	1	0	0
US4.7-S	25	8	6	0	0	0	3	3	1	+	0	0	0	1	0	0	1	0	0	1	0	0	1	0	0	0
US7.3	22	4	3	0	0	0	1	9	0	+	0	0	0	2	0	0	2	0	0	0	0	0	0	0	0	1
US7.3-S	15	6	0	0	0	0	4	4	0	+	1	0	0	0	0	0	0	0	0	0	0	0	0	0	0	0
US7.3-S2	37	5	13	0	0	0	14	5	0	+	0	0	0	0	0	0	0	0	0	0	0	0	0	0	0	0
US7.1	20	3	1	0	0	0	12	4	0	+	0	0	0	0	0	0	0	0	0	0	0	0	0	0	0	0
US9.3	9	1	1	0	0	0	4	2	0	+	0	0	0	0	1	0	0	0	0	0	0	0	0	0	0	0
US2.3	141	5	10	1	1	16	52	49	0	+	0	0	0	3	0	0	3	0	0	1	0	0	0	0	0	0
US2.3-S	12	3	2	0	0	0	2	2	0	+	0	0	0	1	0	0	1	0	0	0	0	0	0	0	0	1
US2.3-S2	15	1	5	0	0	0	5	2	0	+	1	0	0	0	0	0	0	0	0	0	1	0	0	0	0	0
US2.3-S3	81	7	14	0	0	0	42	18	0	+	0	0	0	0	0	0	0	0	0	0	0	0	0	0	0	0
EP0.5-S	7	1	2	0	0	0	0	0	0	+	2	0	0	2	0	0	0	0	0	0	0	0	0	0	0	0

## Sheet: earlier annotated transcripts
Transcript	Count	Annotation
UL47.3	1	Manual
UL27.5-S	132	LoRTIA
UL27.5	60	LoRTIA
UL27.5-L	42	LoRTIA
UL31.5	60	LoRTIA
UL36.5	490	LoRTIA
UL10.4	179	LoRTIA
UL10.5	51	LoRTIA
UL10.6	89	LoRTIA
UL10.7	185	LoRTIA
EP0.5	586	LoRTIA
UL29.2	1	Manual
