# Supplementary material for: An Integrated Sequencing Approach for Updating the Pseudorabies Virus Transcriptome
Source: Pathogens. 2021 Feb 20;10(2):242. doi: 10.3390/pathogens10020242 (PMC7924054; doi:10.3390/pathogens10020242)
Supplement: Supplementary file 1 [file pathogens-10-00242-s001.zip › Table S5.xlsx]

## Sheet: canonical and isoform
Transcript	Read count	TATA-box	TATA-box distance	CAAT-box	CAAT-box distance	GC-box	GC-box distance
ORF-1L2	1	-	-	-	-	-	-
ORF-1L1	1	-	-	CCAATC	119	-	-
ORF-1L1-S	13	-	-	-	-	-	-
ORF-1M2	1,319	-	-	-	-	GCGGGC	28
ORF-1M1	1,124	-	-	-	-	GGGCGG	93
ORF-1M1-S	19	-	-	-	-	GCGGCG	55
ORF-1	851	TATTAAC	30	-	-	GGGGCG	62
UL54	115	GTTAAAG	30	-	-	GCGGGG	43
UL54-L	2	-	-	-	-	GGGGCG	67
UL53-54	24	TACAAAG	31	-	-	-	-
UL53L-54	3	-	-	-	-	-	-
UL52-53-54	1	CTCATAA	30	-	-	CGGCGG	36
UL51-52	1	-	-	-	-	GCGGCG	62
UL51L-50-49.5-49	1	-	-	-	-	GCGCCG	46
UL51-50-49.5-49	278	GCTAAAA	31	-	-	GGGGCG	41
UL51	33	GCTAAAA	31	-	-	GGGGCG	41
UL50-49.5-49-L	1	-	-	-	-	GGCGGG	40
UL50S	226	TATAAGG	29	-	-	CGGGGC	46
UL50	2,515	TATAAAA	30	-	-	GCGGCG	16
UL50L	92	-	-	-	-	GCGCCG	23
Ul50-L3	1	-	-	-	-	GGGGCG	27
UL50-L4	7	-	-	-	-	GCGCCG	25
UL50-49.5-49	1	TTGAAAA	85	-	-	GCGGGC	21
Ul49.5L-49	6	-	-	-	-	-	-
UL49.5-49	1,733	AATAAAA	33	-	-	GCGGCG	42
UL49.5-49-48-47-46	1	AATAAAA	33	-	-	GCGGCG	42
UL49.5-S-49	2,397	TATAAAA	31	-	-	-	-
UL49-L3	21	TATAAAA	99	-	-	-	-
UL49-L2	62	-	-	-	-	-	-
UL49-L	393	-	-	-	-	-	-
Ul49	3,665	TATAAAG	32	-	-	GGGGCG	43
UL48-L-AT	1	AATAAAG	27	-	-	-	-
UL48-47-46	47	AATAAAG	27	-	-	-	-
UL48	1	AATAAAG	63	-	-	-	-
nc-UL47	12	TATAAAG	30	-	-	GGGGCG	36
UL47-46	147	TATAAAG	30	-	-	GGGGCG	36
UL46-L9	12	-	-	-	-	-	-
UL46-L8	14	-	-	-	-	GCGGCG	74
UL46-L7	3	-	-	-	-	GCGCCG	66
UL46-L6	17	-	-	-	-	GCGGCG	24
UL46-L5	6	-	-	-	-	GCGGCG	42
UL46-L4	6	-	-	-	-	GCGGCG	72
UL46-L3	13	-	-	-	-	GCGGCG	30
UL46-L2	16	-	-	-	-	GCGGCG	77
UL46-L	54	-	-	-	-	-	-
UL46	3,14	CATTTAT	32	-	-	GCGCCG	21
nc-UL46	38	-	-	-	-	GCGGCG	75
nc-UL46-S	38	-	-	-	-	GCGGGC	55
UL27-AT1	1	TATATCC	27	-	-	-	-
UL29-28-27	1	TTTAAGA	32	-	-	GGGGCG	71
UL27	2,972	TATATCC	27	-	-	-	-
UL28L-27	1	-	-	-	-	GGCGGG	53
UL28	1	AATAAAG	31	-	-	-	-
TRL29.2	365	-	-	-	-	GCGGCG	76
UL29-S	32	-	-	-	-	-	-
UL29	1	TTTAAGA	31	-	-	GGGGCG	70
UL30	5	TCTTAAA	83	-	-	GGGGCG	57
UL32-S-31	1	-	-	-	-	-	-
UL31-L	51	-	-	-	-	-	-
UL31	7,848	TTTAAAG	26	-	-	GGGGCG	66
UL32-31	1	TTTATAG	28	-	-	GCGGCG	80
UL32-33-34-35	1	AATAAAT	41	-	-	GGCGGG	19
UL33L3-34-35	12	-	-	-	-	GCGCCG	52
UL33-L2-34-35	25	-	-	-	-	GGCGGG	54
UL33	1	-	-	-	-	GCGGCG	57
UL33-34-35	5	-	-	-	-	-	-
UL34L2-35	156	-	-	-	-	-	-
UL34L-35	21	-	-	-	-	GCGGCG	67
UL34-35	1,128	TATAAAG	33	-	-	-	-
UL35-L6	12	-	-	-	-	-	-
UL35-L5	13	-	-	-	-	-	-
UL35-L4	10	-	-	-	-	-	-
UL35-L3	15	-	-	-	-	GGGGCG	89
UL35-L2	14	-	-	-	-	GCGGCG	69
UL35-L	24	-	-	-	-	-	-
UL35-AT	1	GTTAAAG	31	-	-	-	-
UL35	5,746	GTTAAAG	32	-	-	-	-
TRL35	73	-	-	-	-	GGGGCG	135
nc-UL36	100	-	-	CCAATC	96	-	-
UL36-UL36.5	2	AATAAAA	30	-	-	-	-
UL37-36	3	TATAAGG	31	-	-	GCGCCG	17
UL37-38	1	-	-	-	-	GCGCCG	58
UL37	433	TATAAGG	31	-	-	GCGCCG	17
UL38	9,421	TATAAGA	32	-	-	-	-
UL38-39-40	28	TATAAGA	32	-	-	-	-
UL39L-40	1	-	-	-	-	GCGCCG	65
UL39-40-L	104	GCTAATA	36	-	-	GGGGCG	75
UL39-40	133	GCTAAAA	27	-	-	GGCGGG	39
UL40-L23	8	-	-	-	-	GCGGCG	39
UL40-L22	6	-	-	-	-	GGCGGG	44
UL40-L21	10	-	-	-	-	-	-
UL40-L20	5	-	-	-	-	-	-
UL40-L19	9	-	-	-	-	-	-
UL40-L18	4	-	-	-	-	-	-
UL40-L17	13	-	-	-	-	-	-
UL40-L16	60	-	-	-	-	-	-
UL40-L15	7	-	-	-	-	-	-
UL40-L14	10	-	-	-	-	-	-
UL40-L13	16	-	-	-	-	-	-
UL40-L12	51	-	-	-	-	GCGCCG	60
UL40-L11	10	-	-	-	-	-	-
UL40-L10	22	-	-	-	-	GCGGGC	17
UL40-L9	7	-	-	-	-	GCGGGC	30
UL40-L8	19	-	-	-	-	GCGGGC	74
UL40-L7	36	-	-	-	-	GCGCCG	67
UL40-L6	53	-	-	-	-	GCGGCG	67
UL40-L5	17	-	-	-	-	GCGGCG	41
UL40-L4	18	-	-	-	-	-	-
UL40-L3	15	-	-	-	-	GCGGCG	33
UL40-L2	61	-	-	-	-	-	-
UL40-L1	27	-	-	-	-	-	-
UL40-S	33	-	-	-	-	-	-
UL40	3,376	CATATAA	31	-	-	GCGGGC	36
TRL40	258	-	-	-	-	-	-
UL41-42	1	-	-	-	-	GGCGGG	19
UL44-43-42-41	1	-	-	-	-	-	-
UL41	342	CTTATAT	66	-	-	GGGCGG	102
UL42-43-L	1	-	-	-	-	GGGGCG	28
UL42-L1	46	TTTAAAA	30	-	-	GCGGCG	80
UL42L-43	1	TTTAAAA	30	-	-	GCGGCG	80
UL42L-43-44	1	TTTAAAA	30	-	-	GCGGCG	80
UL42	5,96	TTTAAAA	117	-	-	GGGGCG	48
UL42-43-44	96	TTTAAAA	117	-	-	GGGGCG	48
UL43-L3	1	-	-	-	-	GCGCCG	63
UL43-L2	2	-	-	-	-	-	-
UL43-L	3	TTTTAAA	30	-	-	-	-
UL43	579	TATAAAA	16	-	-	GCGGGC	80
UL43-S	3,582	TATAAAA	32	-	-	-	-
UL43-44	211	TATAAAA	32	-	-	-	-
UL44-L6	3	-	-	-	-	GCGGCG	39
UL44-L5	3	-	-	-	-	GCGGGC	53
UL44-L4	1	AATAAAG	134	GACCAA	138	GGGGCG	70
UL44-L3	8	-	-	-	-	-	-
UL44	8,787	TTTTAAA	32	-	-	-	-
UL44-AT	49	TTTTAAA	32	-	-	-	-
UL26-26.5	1,011	TATATCC	31	-	-	-	-
UL25-26-26.5	72	GATAAGG	30	-	-	GGCGGG	53
UL25L-26-26.5	1	-	-	-	-	GGGCGG	125
UL24-25-26-26.5	7	CGTAAAT	32	-	-	-	-
CTO-UL22-UL23-UL24-UL25-26	1	TATAAAA	29	ACCAAT	133	-	-
UL26-26.5-AT	2	TATATCC	31	-	-	-	-
UL25	1	GATAAGG	44	-	-	GGCGGG	67
UL25-24-23	1	-	-	-	-	GCGGGC	64
nc-UL26	15	TATATCC	31	-	-	-	-
UL25-AT	1	GATAAGG	30	-	-	GGCGGG	53
UL23-L4	12	-	-	-	-	GCGCCG	51
UL23-L3	13	-	-	-	-	GGCGGG	20
UL23-L2	48	-	-	-	-	GCGGGG	67
UL23L-22	1	-	-	-	-	GCGGGG	67
UL23-L1	1,303	-	-	-	-	GGGGCG	55
UL23	4,367	-	-	-	-	GGGGCG	79
UL23-22	8	-	-	-	-	GGGGCG	79
UL23-AT	1	-	-	-	-	GGGGCG	80
UL22-L	1	-	-	-	-	GGGGCG	24
UL22	138	TATAAAG	31	-	-	GGGGCG	39
UL22-AT	1	TATAAAG	32	-	-	GGGGCG	40
CTO-AT2	1	TATAAAA	29	ACCAAT	133	-	-
CTO-AT	1	TATAAAA	29	ACCAAT	133	-	-
CTO-L2	1	-	-	-	-	GGCGGG	106
CTO-S	570,653	TATAAAA	29	ACCAAT	133	-	-
CTO-M	475	AATAAAA	30	-	-	-	-
CTO-M-L	1	-	-	-	-	GGGGCG	73
CTO-L	14	TTTAAAG	29	-	-	GGCGGG	35
nc-CTO-S	1	-	-	-	-	-	-
UL21-as	1	-	-	-	-	GGGGCG	129
UL21	1,74	TTTAAAG	29	-	-	GGCGGG	35
UL21-L	32	-	-	-	-	GGCGGG	47
UL21-L2	1	-	-	-	-	GCGGGC	51
UL20-21-C	1	-	-	-	-	GGGGCG	24
UL21-AT2	1	TTTAAAG	29	-	-	GGCGGG	35
UL20-19	38	TTTAAAC	30	-	-	GGGGCG	16
UL20	1	TTTAAAC	31	-	-	GGGGCG	17
UL19	261	CATTAAA	32	-	-	GCGGCG	17
UL19-18	7	CATTAAA	32	-	-	GCGGCG	17
UL18-L17	1	-	-	-	-	-	-
UL18-L16	1	-	-	-	-	-	-
UL18-L15	1	-	-	-	-	-	-
UL18-L14	2	-	-	-	-	-	-
UL18-L13	2	-	-	-	-	GCGCCG	43
UL18-L12	2	-	-	-	-	GCGGCG	64
UL18-L11	4	-	-	-	-	-	-
UL18-L10	1	-	-	-	-	-	-
UL18-L9	1	-	-	-	-	GGCGGG	48
UL18-L8	2	-	-	-	-	GCGGCG	36
UL18-L7	2	-	-	-	-	GCGGCG	78
UL18-L6	3	-	-	-	-	GCGGCG	63
UL18-L5	2	-	-	-	-	GCGGGC	35
UL18-L4	1	-	-	-	-	-	-
UL18-L3	9	-	-	GCCAAT	89	-	-
nc-UL19	93	-	-	GCCAAT	131	-	-
UL18-L2	7	-	-	GCCAAT	131	-	-
nc-UL19-S	30	-	-	-	-	-	-
UL18-L	2	-	-	-	-	-	-
UL18-AT	338	TATATAA	30	-	-	GCGGCG	49
UL18	20,453	TATATAA	30	-	-	GCGGCG	49
UL18-17-16	3	TATATAA	30	-	-	GCGGCG	49
FORF15-S2	13	-	-	-	-	GCGGGC	79
FORF15-S	11	-	-	-	-	-	-
FORF15	45	-	-	-	-	GCGCCG	50
FORF15-L2	14	-	-	-	-	GCGGGC	75
FORF15-L	45	CTTATAA	32	-	-	GGCGGG	50
UL15-L-prev.	1	CATAAAG	33	-	-	GGGCGG	85
UL15-sp	5	CATAAAG	33	-	-	GGGCGG	85
UL15	1	CATAAAG	33	-	-	GGGCGG	85
15E1-16-17	0	AATAAAG	29	-	-	GGCGGG	43
UL15-splice-L	1	AATAAAG	29	-	-	GGCGGG	43
UL17L-16	2	-	-	-	-	-	-
UL17-16	144	TATAAAG	30	-	-	GGGGCG	36
UL16-L	11	-	-	-	-	GCGGCG	63
UL16	12,204	TATAAGG	29	-	-	GGCGGG	40
UL16-AS	1	-	-	-	-	GGCGGG	116
UL14L-13-12	1	GCTAATA	54	-	-	-	-
UL14-13-12-11	277	TTGAAAA	30	-	-	GGGGCG	48
UL13-12-11	32	AACAAAA	30	-	-	-	-
UL12-11	252	TATTAAC	25	-	-	-	-
UL12S-11	9	-	-	-	-	-	-
UL12S2-11	7	-	-	-	-	-	-
UL-11-L6	24	-	-	-	-	GCGGCG	36
UL-11-L5	51	-	-	-	-	GGGGCG	51
UL-11-L4	9	-	-	-	-	GCGGGC	36
UL-11-L3	5	-	-	-	-	GCGGGC	74
UL-11-L7	7	-	-	-	-	GCGCCG	69
UL-11-L	16	-	-	-	-	CGGGGC	48
UL11-L2	2,141	-	-	-	-	GGGGCG	129
UL-11-S	18	-	-	-	-	-	-
nc-UL10	39	-	-	-	-	CGGGGC	52
UL10-S	77	-	-	-	-	GCGGCG	25
UL10	8,711	TATCAGT	31	-	-	GCGCCG	16
UL10 -L1	356	-	-	-	-	-	-
UL10-L3	190	-	-	-	-	CGGCGG	71
UL10-L4	42	-	-	-	-	GCGGGC	75
UL10-L8	7	-	-	-	-	-	-
UL10-L7	1	-	-	-	-	GCGGCG	66
UL9L-8	1	-	-	-	-	GGGCGG	93
UL8-L2	4	-	-	-	-	GGCGGG	79
UL8-L	1	-	-	-	-	GCGGGC	76
UL8	108	TATAAAC	29	-	-	GCGGGG	41
UL7	549	TTTAAGA	29	-	-	GCGGCG	40
UL7-L2	16	-	-	-	-	GCGCCG	39
UL7-L3	26	-	-	-	-	GGGGCG	110
UL7-L4	5	-	-	-	-	GCGGCG	79
UL6-7	92	TATATCC	29	-	-	GCGGCG	55
UL6L-7	1	-	-	-	-	GCGCCG	64
UL5L2-4	4	-	-	-	-	GCGCCG	42
UL5	12	TATTAGC	26	-	-	GGGGCG	42
UL5-4	1	TATTAGC	28	-	-	GGGGCG	44
UL5-4-M	5	-	-	-	-	GCGGCG	49
UL4-L5	23	-	-	-	-	-	-
UL4-L4	7	-	-	-	-	-	-
UL-5-4-S	1	-	-	-	-	-	-
UL5-4-S	34	-	-	-	-	-	-
UL4-L3	38	-	-	-	-	GCGGCG	17
UL4-L2	24	-	-	-	-	-	-
UL4-L	61	-	-	-	-	-	-
UL4	2,568	CATATAT	30	-	-	-	-
nc-UL3.5	19	-	-	-	-	GGCGGG	16
UL3-3.5	513	TCAAAAG	29	-	-	GGGGCG	42
UL3L-3.5	4	-	-	-	-	-	-
UL3L2-3.5	4	-	-	-	-	GGGGCG	108
UL2-3-3.5	221	CTTAAAT	31	-	-	-	-
UL1-2-3-3.5	204	GATAAAA	30	-	-	-	-
UL1L2-2-3-3.5	1	-	-	ACCAAT	90	-	-
UL1L-2-3-3.5	1	-	-	-	-	GGGGCG	136
TRL3.5	1	-	-	-	-	-	-
UL3	1	TCAAAAG	29	-	-	GGGGCG	42
UL2	1	CTTAAAT	31	-	-	-	-
nc-EP0	2	-	-	-	-	GGGGCG	107
EP0-sp2	15	-	-	-	-	GGGGCG	72
EP0	797	-	-	-	-	GGGGCG	72
EP0-sp1	314	-	-	-	-	GGGGCG	72
EP0-L2	5	-	-	-	-	GGGGCG	52
ELIE-1	1	-	-	-	-	GGCGGG	42
ELIE-2-L	1	-	-	-	-	-	-
ELIE-2	1	-	-	-	-	GCGGCG	75
IE180-S	9	-	-	-	-	-	-
IE180	8	CTTATAA	31	-	-	GGGGCG	53
NOIR1-L3	36	-	-	-	-	GCGGCG	79
NOIR-1L	453	-	-	-	-	GGCGGG	21
NOIR-1M-splice	2	-	-	-	-	GGCGGG	71
NOIR-1M	1,274	-	-	-	-	GGCGGG	71
NOIR-1S	109	CTTATAA	32	-	-	-	-
NOIR-1S2	51	-	-	-	-	GCGGCG	26
NOIR-1S3	18	-	-	GCCAAT	127	GCGGCG	70
NOIR-1S4	50	-	-	-	-	-	-
NOIR-2	21	-	-	-	-	-	-
PTO-US1	1	-	-	-	-	GCGCCG	46
US1-splice-2	207	GATAAAG	31	GCCAAT	119	GGGGCG	36
US1-splice-3	3	GATAAAG	31	GCCAAT	119	GGGGCG	36
US1-splice-4	32	GATAAAG	31	GCCAAT	119	GGGGCG	36
US1-splice-5	9	GATAAAG	31	GCCAAT	119	GGGGCG	36
US1-splice-6	92	GATAAAG	31	GCCAAT	119	GGGGCG	36
US1	296	GATAAAG	31	GCCAAT	119	GGGGCG	36
US1-splice	8,932	GATAAAG	31	GCCAAT	119	GGGGCG	36
US1-splice(2)	3,746	GATAAAG	31	GCCAAT	119	GGGGCG	36
US1-splice-L2	4	GATAAAG	31	GCCAAT	119	GGGGCG	36
US1-splice-L-2	4	GATAAAG	31	GCCAAT	119	GGGGCG	36
NCS1	7	GATAAAG	58	GCCAAT	95	GGGGCG	63
TRS1-L3	37	-	-	-	-	-	-
TRS1-L2	22	-	-	-	-	-	-
TRS1-L	38	-	-	-	-	CGGGGC	61
TRS1	1	-	-	-	-	-	-
TRS1-S	402	-	-	-	-	GGCGGG	91
AZURE-S-L	5	-	-	-	-	GGGGCG	61
AZURE-S-L-splice	5	-	-	-	-	GGGGCG	61
AZURE-S	1	-	-	-	-	GCGCCG	70
AZURE-M	1	-	-	-	-	GCGGCG	54
AZURE-L	1	-	-	-	-	CGGGGC	41
AZURE-L2	1	-	-	-	-	-	-
US3-L-4	1	GATATCG	33	-	-	GGGGCG	100
US3-4	1	AATAAAG	30	-	-	-	-
US4-L	9	-	-	-	-	-	-
US4-AS1	1	-	-	-	-	GGCGGG	64
US4	1	TATAAAA	32	-	-	-	-
US4-AT	1	TATAAAA	32	-	-	-	-
US4-6-7	1	TATAAAA	32	-	-	-	-
US6	1	CATAAAA	31	-	-	-	-
US6-7	1	CATAAAA	31	-	-	-	-
US6-7-8-9-2	1	CATAAAA	31	-	-	-	-
US7-L	21	-	-	-	-	-	-
US7-L2	3	-	-	-	-	GGGGCG	16
US7-L3	46	-	-	-	-	-	-
US7-8-9-2-AT1	1	GCTAAAA	30	-	-	GGGGCG	77
US7	1	GCTAAAA	31	-	-	GGGGCG	78
US7-8-9	1	GCTAAAA	31	-	-	GGGGCG	78
US7-8-9-2	1	GCTAAAA	31	-	-	GGGGCG	78
US8-L-US9	2	-	-	-	-	GGCGGG	73
US8-9	1	TTTTAAA	30	-	-	GCGCCG	36
US8-9-2	1	TTTTAAA	30	-	-	GCGCCG	36
US8-9-2-AT1	1	TTTTAAA	30	-	-	GCGCCG	36
US9-US2-L5	1	-	-	-	-	GCGGCG	20
US9-US2-L4	9	-	-	-	-	GCGGCG	20
US9-L6	20	-	-	-	-	GCGGGC	22
US9-US2-L3	1	-	-	-	-	GCGGGC	49
US9-L5	8	-	-	-	-	-	-
US9-US2-L2	1	-	-	-	-	-	-
US9-L4	11	-	-	-	-	-	-
US9-L3	39	-	-	-	-	-	-
US9-L2	19	-	-	-	-	GCGCCG	54
US9-US2-L	6	-	-	-	-	GGGGCG	70
US9-L1	14	-	-	-	-	-	-
US9	1	CTTAAAT	31	-	-	-	-
US9-2	1	CTTAAAT	31	-	-	-	-
US2-L	11	-	-	-	-	-	-
US2	1	AATAAAT	32	-	-	GCGGGG	78
US2-AT2	1	AATAAAT	32	-	-	GCGGGG	78
US2-AT	1	AATAAAT	32	-	-	GCGGGG	78
TRS1-S-2	405	-	-	-	-	GGCGGG	90
TRS1-2	111	-	-	-	-	-	-
TRS1-L-2	38	-	-	-	-	CGGGGC	60
TRS1-L2-2	27	-	-	-	-	-	-
TRS1-L3-2	32	-	-	-	-	-	-
US1-splice-2-2	108	GATAAAG	30	GCCAAT	118	GGGGCG	35
US1-splice-3-2	5	GATAAAG	30	GCCAAT	118	GGGGCG	35
US1-splice-4-2	23	GATAAAG	30	GCCAAT	118	GGGGCG	35
US1-splice-5-2	11	GATAAAG	30	GCCAAT	118	GGGGCG	35
US1-splice-6-2	22	GATAAAG	30	GCCAAT	118	GGGGCG	35
US1-2	2,394	GATAAAG	30	GCCAAT	118	GGGGCG	35
PTO-US1-2	1	-	-	-	-	GCGCCG	47
NCS1-2	11	GATAAAG	30	GCCAAT	118	GGGGCG	35
NOIR-2-2	21	-	-	-	-	-	-
NOIR-1S4-2	24	-	-	GCCAAT	113	GCGGGC	38
NOIR-1S3-2	49	-	-	-	-	GCGGCG	25
NOIR-1S2-2	108	CTTATAA	31	-	-	-	-
NOIR-1S-2	35	-	-	-	-	-	-
NOIR-1M-splice-2	104	-	-	-	-	GGCGGG	70
NOIR-1M-2	516	-	-	-	-	GGCGGG	70
NOIR-1L-2	455	-	-	-	-	GGCGGG	20
NOIR-1L3-2	34	-	-	-	-	GCGGCG	78
IE180-2	8	CTTATAA	32	-	-	GGGGCG	38
IE180-S-2	9	-	-	-	-	-	-
Average:			34.54		118.61		54.46

## Sheet: truncated
Transcript	Read count	TATA-box	TATA-box distance	CAAT-box	CAAT-box distance	GC-box	GC-box distance
ORF-1.5	5	-	-	-	-	GCGCCG	74
ORF-1.5-S	14	-	-	-	-	GCGCCG	74
ul54.3-S2	9	-	-	-	-	GGGGCG	33
ul54.3-S	28	-	-	-	-	-	-
ul54.3	18	-	-	-	-	GCGGCG	40
UL54.4	29	-	-	-	-	GCGGCG	52
Ul54.5-S2	19	-	-	-	-	GCGGGC	36
Ul54.5-S	21	-	-	-	-	GCGGCG	57
Ul54.5	17	-	-	-	-	GCGGCG	73
UL51.5	8	-	-	-	-	GCGGGC	55
UL50.1-S	25	-	-	-	-	GCGCCG	66
UL50.1	101	-	-	-	-	GCGGCG	76
UL49.1	147	TATAAAG	85	-	-	GGGGCG	96
UL49.1-S	718	-	-	-	-	GCGCCG	45
UL49.1-S2	180	-	-	-	-	-	-
UL49.1-S3	60	-	-	-	-	-	-
UL49.1-S4	38	-	-	-	-	-	-
UL49.1-S5	33	-	-	-	-	-	-
UL49.1-S6	39	-	-	-	-	GCGCCG	22
UL47.3	1	-	-	-	-	GCGCCG	55
UL46.10	10	-	-	-	-	GCGCCG	78
UL46.10-S	72	-	-	-	-	CGGCGG	62
UL46.9	51	-	-	-	-	-	-
UL46.6	37	-	-	-	-	-	-
UL46.6-S	47	-	-	-	-	GGGGCG	26
UL46.5	30	-	-	-	-	GGGGCG	62
UL46.5-S2	75	-	-	-	-	GGGCGG	113
UL46.5-S3	15	-	-	-	-	GCGGCG	78
UL46.2	29	-	-	-	-	GGGGCG	80
UL46.1	192	-	-	-	-	GGCGGG	16
UL46.1-S2	71	-	-	-	-	GGCGGG	65
UL46.1-S3	190	-	-	-	-	GCGCCG	68
UL46.1-S4	50	-	-	-	-	-	-
UL27.2	15	-	-	-	-	GCGCCG	17
UL27.3-L	34	-	-	-	-	GGGGCG	44
UL27.3	95	-	-	-	-	CGGCGG	36
UL27.4-S4	96	-	-	-	-	GCGCCG	37
UL27.4-S3	66	-	-	-	-	-	-
UL27.4-S2	76	-	-	-	-	GCGCCG	48
UL27.4-S	44	-	-	-	-	GCGCCG	21
UL27.4	33	-	-	-	-	-	-
UL27.5-S3	211	-	-	-	-	-	-
UL27.5-S2	190	-	-	-	-	-	-
UL27.5-S	40	-	-	-	-	-	-
UL27.5-S	132	-	-	-	-	-	-
UL27.5	48	-	-	-	-	GCGGCG	59
UL27.6-S	85	-	-	-	-	GCGGCG	26
UL27.6	50	-	-	-	-	GCGCCG	75
UL27.8	77	-	-	-	-	GCGCCG	44
UL27.9	60	-	-	-	-	-	-
UL27.10-S	77	-	-	-	-	-	-
UL27.10	202	-	-	-	-	CGGCGG	64
UL27.11-S7	125	-	-	-	-	CGGGGC	63
UL27.5	60	-	-	-	-	CGGGGC	48
UL27.11-S6	148	-	-	-	-	GGCGGG	57
UL27.11-S5	39	-	-	-	-	-	-
UL27.11-S4	50	-	-	-	-	-	-
UL27.5-L	42	-	-	-	-	GCGGGG	46
UL27.11-S3	44	-	-	-	-	GCGGGG	16
UL27.11-S2	31	-	-	-	-	-	-
UL27.11-S	27	-	-	-	-	GCGGGC	63
UL27.11	41	-	-	-	-	-	-
UL27.13	53	-	-	-	-	-	-
UL27.14-S	67	-	-	-	-	-	-
UL27.14	17	-	-	-	-	GCGGGC	36
UL29.2	1	-	-	GACCAA	124	-	-
UL29.11	10	-	-	-	-	-	-
UL29.14	12	-	-	-	-	-	-
UL31.3-S	50	-	-	-	-	-	-
UL31.3	45	-	-	-	-	CGGCGG	16
UL31.2	43	-	-	-	-	-	-
UL31.5	60	-	-	-	-	GCGGCG	22
UL35.2	43	GTTAAAG	86	-	-	GGGGCG	64
UL36.40-S2	69	-	-	-	-	GGGCGG	112
UL36.40-S	43	-	-	-	-	GCGGCG	42
UL36.40	8	-	-	-	-	-	-
UL36.38-S	14	-	-	-	-	-	-
UL36.38	45	-	-	-	-	GCGCCG	77
UL36.43-S	18	-	-	-	-	-	-
UL36.5	490	TATAAAG	33	-	-	GGGGCG	25
UL36.43	9	-	-	-	-	GGCGGG	18
UL37.5	24	-	-	-	-	GCGCCG	77
UL37.5-S2	22	-	-	-	-	GCGGCG	80
UL37.6-S2	16	-	-	-	-	-	-
UL37.6-S	18	-	-	-	-	GCGGCG	32
UL37.6	7	-	-	-	-	-	-
UL38.3	35	-	-	-	-	GCGCCG	71
UL38.4	26	-	-	GACCAA	110	-	-
UL38.5	12	-	-	-	-	GCGGCG	42
UL38.6	14	-	-	-	-	GCGGCG	72
UL38.6-S	6	-	-	-	-	GCGGCG	61
UL40.2	46	-	-	-	-	GCGGGG	80
UL40.3	25	-	-	-	-	GGCGGG	116
UL40.3-S	13	-	-	-	-	-	-
UL40.3-S2	62	-	-	-	-	-	-
UL40.3-S3	20	-	-	-	-	-	-
UL40.6	34	-	-	-	-	-	-
UL40.6-S	66	-	-	-	-	-	-
UL41.11	1	-	-	-	-	-	-
UL41.9	7	-	-	-	-	-	-
UL41.7	3	-	-	-	-	GCGGCG	47
UL41.4	6	TTTTAAA	139	-	-	-	-
UL41.2	28	TTTTAAA	31	GACCAA	136	-	-
UL42.3	20	-	-	-	-	GCGCCG	63
UL42.5	61	-	-	-	-	-	-
UL42.5-S	32	-	-	-	-	GCGCCG	30
UL43.6	15	-	-	-	-	GCGGCG	39
UL43.9	23	-	-	-	-	GCGGGC	53
UL43.9-S	10	-	-	-	-	GCGGGC	70
UL43.13	4	-	-	-	-	-	-
UL44.4	17	TTTTAAA	120	-	-	GCGGCG	16
UL44.4-S	78	-	-	-	-	GGCGGG	24
UL44.4-S2	116	-	-	-	-	GGCGGG	71
UL44.4-S2-AT	2	-	-	-	-	GGCGGG	71
UL44.4-S3	67	-	-	-	-	GGCGGG	95
UL44.4-S4	2	-	-	-	-	GGCGGG	132
UL44.4-S5	191	-	-	-	-	-	-
UL44.4-S5-AT	1	-	-	-	-	-	-
UL44.4-S6	37	-	-	-	-	GCGCCG	20
UL44.4-S7	59	-	-	-	-	-	-
UL44.4-S8	141	-	-	-	-	-	-
UL44.4-S9	196	-	-	-	-	GGCGGG	30
UL44.4-S9-AT	1	-	-	-	-	GGCGGG	30
UL44.4-S10	283	-	-	-	-	GGCGGG	75
UL44.4-S11	120	-	-	-	-	GCGGCG	37
UL44.4-S12	57	-	-	-	-	GCGGCG	68
UL44.4-S13	118	-	-	-	-	-	-
UL44.4-S14	72	-	-	-	-	GCGCCG	32
UL44.4-S15	51	-	-	-	-	GCGCCG	65
UL44.4-S16	80	-	-	-	-	GCGGCG	24
UL44.4-S17	24	-	-	-	-	GCGGCG	46
UL44.4-S18	58	-	-	-	-	GCGGCG	68
UL44.4-S19	29	-	-	-	-	GCGCCG	20
UL44.4-S20	43	-	-	-	-	-	-
UL44.4-S21	46	-	-	-	-	-	-
UL44.4-S22	35	-	-	-	-	-	-
UL44.4-S23	49	-	-	-	-	-	-
UL26.9-S	97	-	-	-	-	GCGCCG	44
UL26.9	33	-	-	-	-	GGGGCG	35
UL26.8	31	-	-	-	-	GCGGCG	27
UL26.6	4,410	CCTAAAA	33	-	-	GGCGGG	46
UL26-26.5-L	1	-	-	-	-	GCGGGC	69
UL23.4	1	-	-	-	-	GGGGCG	54
UL23.4-S	14	-	-	-	-	-	-
UL23.6	37	-	-	-	-	GGGGCG	24
UL22.5	49	-	-	-	-	GCGGCG	21
UL22.8	7	-	-	-	-	GGCGGG	27
UL22.11	4	-	-	-	-	-	-
UL22.13	10	-	-	-	-	GCGGCG	45
UL21.5	36	-	-	-	-	GGGGCG	73
UL21.2-S	6	-	-	-	-	GGCGGG	78
UL21.2	26	TTTAAAG	124	-	-	GGCGGG	130
UL19.9	5	-	-	-	-	-	-
UL19.11	6	-	-	-	-	GCGCCG	21
UL19.12	2	-	-	-	-	GCGGCG	35
UL19.12-S	2	-	-	-	-	-	-
UL19.16	6	-	-	-	-	-	-
UL19.18	12	-	-	-	-	-	-
UL19.19	13	-	-	-	-	-	-
UL19.19-S	16	-	-	-	-	-	-
UL19.20	7	-	-	-	-	-	-
UL19.22	13	-	-	-	-	-	-
UL19.24-S	9	-	-	-	-	GCGGCG	32
UL19.24-S2	24	-	-	-	-	-	-
UL19.25	24	-	-	-	-	-	-
UL19.25-S	42	-	-	-	-	-	-
UL19.27	52	-	-	-	-	-	-
UL19.29	16	-	-	-	-	-	-
UL19.30	14	-	-	-	-	-	-
UL19.31	23	-	-	-	-	GCGCCG	25
UL19.31-S	15	-	-	-	-	GCGCCG	65
UL19.32	56	-	-	-	-	GCGGCG	61
UL19.33	29	-	-	-	-	GCGGCG	64
UL19.35	57	-	-	-	-	-	-
UL19.35-S	38	-	-	-	-	GCGGCG	36
UL19.37	41	-	-	-	-	GCGGCG	63
UL19.38	15	-	-	-	-	GCGCCG	76
UL19.38-S	29	-	-	-	-	GCGGGC	35
UL18.5	19	-	-	-	-	GGGGCG	27
UL16.2	17	-	-	-	-	GGCGGG	76
UL16.2-S	22	-	-	-	-	GGCGGG	91
UL16.2-S2	20	-	-	-	-	CGGCGG	80
UL11.5	33	-	-	-	-	GCGGGC	56
UL10.4	179	-	-	-	-	-	-
UL10.5	51	-	-	-	-	GGCGGG	39
UL10.6	89	-	-	-	-	GCGGCG	56
UL10.7	185	-	-	-	-	-	-
UL8.5	7	-	-	-	-	GCGGCG	75
UL8.5-S	4	-	-	-	-	GCGGGG	39
UL8.5-S2	14	-	-	-	-	GCGGCG	19
UL7.5	5	-	-	-	-	GCGGCG	50
UL5.3	1	-	-	-	-	GCGGCG	49
UL5.5	2	-	-	-	-	-	-
Ul5.6	1	-	-	-	-	-	-
UL4.2	162	AATAAAG	31	GACCAA	89	CGGCGG	19
UL3.5	2,982	CATAAAA	31	-	-	GCGGCG	51
UL3.5-L	8	-	-	-	-	-	-
EP0.10	4	-	-	-	-	GCGGCG	47
EP0.4	8	-	-	-	-	-	-
EP0.5-S2-sp1	14	-	-	-	-	-	-
EP0.5-S	7	-	-	-	-	-	-
EP0.5	586	TAAAAAA	32	-	-	CGGGGC	25
EP0.5-sp1	1	TAAAAAA	32	-	-	CGGGGC	25
EP0.5-sp2	3	TAAAAAA	32	-	-	CGGGGC	25
US4.2	17	-	-	-	-	-	-
US4.3	65	-	-	-	-	-	-
US4.3-S	31	-	-	-	-	CGGCGG	44
US4.5	45	-	-	-	-	-	-
US4.5-S	29	-	-	-	-	-	-
US4.5-S2	17	-	-	-	-	-	-
US4.6	65	-	-	-	-	-	-
US4.6-S	53	-	-	-	-	-	-
US4.7	29	-	-	-	-	-	-
US4.7-S	25	-	-	-	-	CGGCGG	68
US7.3	22	GCTAAAA	133	-	-	GCGGGG	52
US7.3-S	15	-	-	-	-	GCGGGG	34
US7.3-S2	37	-	-	-	-	-	-
US7.1	20	-	-	-	-	GGCGGG	73
US9.3	9	CTTAAAT	147	-	-	-	-
US2.3	141	-	-	-	-	-	-
US2.3-S	12	-	-	-	-	-	-
US2.3-S2	15	-	-	-	-	GCGCCG	41
US2.3-S3	81	-	-	-	-	-	-
Average:			72.6		114.75		52.14
