# Supplementary material for: An Integrated Sequencing Approach for Updating the Pseudorabies Virus Transcriptome
Source: Pathogens. 2021 Feb 20;10(2):242. doi: 10.3390/pathogens10020242 (PMC7924054; doi:10.3390/pathogens10020242)
Supplement: Supplementary file 1 [file pathogens-10-00242-s001.zip › Table S6.xlsx]

## Sheet: New transcript
Transcript	Count	dCDNA	Terminator	LSK109-4h	LSK109-4h-2	LSK109-8h	LSK109-12h	LSK109_12h-2	cDNA-LSK-108	IsoSeq-1h	IsoSeq-1h-2-3	IsoSeq-1h-3	IsoSeq-4h	IsoSeq-4h-2-3	IsoSeq-4h-3	IsoSeq-8h	IsoSeq-8h-2-3	IsoSeq-8h-3	IsoSeq-148h-1-2	IsoSeq-Mix-0,8-2	IsoSeq-Mix-0,8-5	IsoSeq-Mix-2-3	IsoSeq-Mix-3-5	IsoSeq-Mix-5	Sequel
nc-UL47	12	3	9	0	0	0	0	0	0	0	0	0	0	0	0	0	0	0	0	0	0	0	0	0	0
TRL-UL46	38	2	18	0	0	0	12	6	0	0	0	0	0	0	0	0	0	0	0	0	0	0	0	0	0
TRL-UL46-S	38	3	4	0	0	0	26	3	0	0	0	0	0	0	0	0	0	0	0	0	1	1	0	0	0
TRL-UL36	100	1	1	0	0	0	78	17	0	0	0	0	0	0	0	0	0	0	0	0	0	1	0	2	0
nc-UL26	15	4	10	0	0	0	1	0	0	0	0	0	0	0	0	0	0	0	0	0	0	0	0	0	0
CTO-M-L	1	0	1	0	0	0	0	0	0	0	0	0	0	0	0	0	0	0	0	0	0	0	0	0	0
TRL-UL19	93	5	27	0	0	0	1	0	0	0	0	0	1	0	0	1	0	0	0	0	2	0	56	0	0
TRL-UL19-S	30	4	13	0	0	0	8	2	0	0	0	0	1	0	0	1	0	0	0	0	0	0	1	0	0
FORF15-S2	13	1	1	0	0	0	5	2	0	0	0	0	1	0	0	1	0	0	0	0	0	0	1	0	1
FORF15-S	11	1	1	0	0	0	0	0	0	0	0	0	2	0	0	2	0	0	0	3	0	2	0	0	0
FORF15-L2	14	1	0	0	0	0	2	6	0	0	0	0	1	2	0	1	0	0	0	0	0	0	0	0	1
TRL-UL10	39	3	8	0	0	0	21	6	0	0	0	0	0	0	0	0	0	0	0	0	0	0	0	1	0
TRL-UL3.5	19	4	9	0	0	0	5	1	0	0	0	0	0	0	0	0	0	0	0	0	0	0	0	0	0
TRL-EP0	2	1	1	0	0	0	0	0	0	0	0	0	0	0	0	0	0	0	0	0	0	0	0	0	0
NOIR1-L3	36	2	0	0	0	0	1	7	0	0	0	0	3	3	1	3	0	5	1	4	0	1	0	1	4
NOIR-1S2	51	0	1	0	0	0	1	1	1	0	0	0	12	1	0	12	0	0	1	5	1	6	4	3	2
NOIR-1S3	18	1	0	0	0	0	0	1	0	0	0	0	1	1	0	1	0	0	0	1	0	3	6	2	1
NOIR-1S4	50	4	0	0	0	0	8	7	0	0	0	0	4	0	0	4	0	0	0	0	0	1	22	0	0
TRS1-L3	37	4	4	0	1	0	10	9	0	1	0	0	3	0	0	3	0	0	0	1	0	1	0	0	0
TRS1-L2	22	1	4	0	1	0	9	6	0	0	0	0	0	0	0	0	0	0	0	0	0	1	0	0	0
TRS1-L	38	2	3	0	4	0	16	12	1	0	0	0	0	0	0	0	0	0	0	0	0	0	0	0	0
TRS1-S	402	17	90	0	1	0	206	80	3	0	0	0	0	0	0	0	0	0	0	0	0	0	4	0	1
TRS1-L3-2	32	4	4	0	1	0	10	8	0	1	0	0	1	0	0	1	0	0	0	1	0	1	0	0	0
TRS1-L2-2	27	1	4	0	1	0	9	7	0	0	0	0	2	0	0	2	0	0	0	0	0	1	0	0	0
TRS1-L-2	38	2	3	0	4	0	16	12	1	0	0	0	0	0	0	0	0	0	0	0	0	0	0	0	0
TRS1-S-2	405	17	90	0	1	0	206	80	3	0	0	0	0	0	0	0	0	0	0	0	0	0	7	0	1
NOIR1-L3-2	34	2	0	0	0	0	1	7	0	0	0	0	2	3	1	2	0	5	1	4	0	1	0	1	4
NOIR-1S3-2	49	0	1	0	0	0	1	1	1	0	0	0	12	1	0	12	0	0	1	5	1	6	2	3	2
NOIR-1S4-2	24	1	2	0	0	0	3	11	0	0	0	0	2	0	0	2	0	0	0	1	0	2	0	0	0
NOIR-1S2-2	108	17	6	0	0	0	9	28	0	0	0	0	3	5	1	3	1	1	2	7	0	8	2	12	3
AZURE-S-L	5	0	2	0	0	0	0	0	2	0	0	0	0	0	0	0	0	0	0	0	0	0	0	0	1
AZURE-S-L-splice	5	0	2	0	0	0	0	0	0	0	0	0	0	0	0	0	0	0	0	1	0	0	2	0	0
NOIR-1M-splice	2	1	1	0	0	0	0	0	0	0	0	0	0	0	0	0	0	0	0	0	0	0	0	0	0
NOIR-1M-splice-2	104	1	1	0	0	0	0	0	0	0	0	0	0	0	0	0	0	0	0	0	0	0	7	95	0

## Sheet: earlier annotated transcripts
Transcript	Annotation	Previous annotation	Count
US4-AS1	Manual	+	1
NOIR-2	Manual	+	1
TRL3.5	Manual	+	1
CTO-L2	Manual	+	1
TRL29.2	LoRTIA	+	365
TRL35	LoRTIA	+	73
TRL40	LoRTIA	+	258
CTO-S	LoRTIA	+	570.653
CTO-M	LoRTIA	+	475
CTO-L	LoRTIA	+	14
FORF15	LoRTIA	+	45
FORF15-L	LoRTIA	+	45
NOIR-1L	LoRTIA	+	453
NOIR-1S	LoRTIA	+	109
NOIR-2	LoRTIA	+	21
TRS1-2	LoRTIA	+	111
NOIR-2-2	LoRTIA	+	21
NOIR-1S-2	LoRTIA	+	35
NOIR-1L-2	LoRTIA	+	455
NCS1	LoRTIA	+	7
NCS1-2	LoRTIA	+	11
NOIR-1M	LoRTIA	+	1.274
NOIR-1M-2	LoRTIA	+	516
CTO-AT	Manual	+	1
ELIE-1	Manual	+	1
ELIE-2	Manual	+	1
TRS1	Manual	+	1
AZURE-S	Manual	+	1
AZURE-L	Manual	+	1
AZURE-M	Manual	+	1
AZURE-L2	Manual	+	1
US4-AS1	Manual	+	1
UL16-AS	Manual	+	1
nc-CTO-S	Manual	-	1
UL21-as	Manual	-	1
CTO-AT2	Manual	-	1
ELIE-2-L	Manual	-	1
