# Supplementary material for: An Integrated Sequencing Approach for Updating the Pseudorabies Virus Transcriptome
Source: Pathogens. 2021 Feb 20;10(2):242. doi: 10.3390/pathogens10020242 (PMC7924054; doi:10.3390/pathogens10020242)
Supplement: Supplementary file 1 [file pathogens-10-00242-s001.zip › Table S7.xlsx]

## Sheet: Canonical and isoform
transcript	feature	readCount	gc_seq	ca_seq	ta_seq
ORF-1L2	TSS	1	-	-	-
ORF-1L1	TSS	1	-	CCAATC	-
ORF-1L1-S	TSS	13	-	-	-
ORF-1M2	TSS	1.319	GCGGGC	-	-
ORF-1M1	TSS	1.124	GGGCGG	-	-
ORF-1M1-S	TSS	19	GCGGCG	-	-
ORF-1	TSS	851	GGGGCG	-	TATTAAC
UL54	TSS	115	GCGGGG	-	GTTAAAG
UL54-L	TSS	2	GGGGCG	-	-
UL53-54	TSS	24	-	-	TACAAAG
UL53L-54	TSS	3	-	-	-
UL52-53-54	TSS	1	CGGCGG	-	CTCATAA
UL51-52	TSS	1	GCGGCG	-	-
UL51L-50-49.5-49	TSS	1	GCGCCG	-	-
UL51-50-49.5-49	TSS	278	GGGGCG	-	GCTAAAA
UL51	TSS	33	GGGGCG	-	GCTAAAA
UL50-49.5-49-L	TSS	1	GGCGGG	-	-
UL50S	TSS	226	CGGGGC	-	TATAAGG
UL50	TSS	2.515	GCGGCG	-	TATAAAA
UL50L	TSS	92	GCGCCG	-	-
Ul50-L3	TSS	1	GGGGCG	-	-
UL50-L4	TSS	7	GCGCCG	-	-
UL50-49.5-49	TSS	1	GCGGGC	-	TTGAAAA
Ul49.5L-49	TSS	6	-	-	-
UL49.5-49	TSS	1.733	GCGGCG	-	AATAAAA
UL49.5-49-48-47-46	TSS	1	GCGGCG	-	AATAAAA
UL49.5-S-49	TSS	2397	-	-	TATAAAA
UL49-L3	TSS	21	-	-	TATAAAA
UL49-L2	TSS	62	-	-	-
UL49-L	TSS	393	-	-	-
Ul49	TSS	3.665	GGGGCG	-	TATAAAG
UL48-L-AT	TSS	1	-	-	AATAAAG
UL48-47-46	TSS	47	-	-	AATAAAG
UL48	TSS	1	-	-	AATAAAG
nc-UL47	TSS	12	GGGGCG	-	TATAAAG
UL47-46	TSS	147	GGGGCG	-	TATAAAG
UL46-L9	TSS	12	-	-	-
UL46-L8	TSS	14	GCGGCG	-	-
UL46-L7	TSS	3	GCGCCG	-	-
UL46-L6	TSS	17	GCGGCG	-	-
UL46-L5	TSS	6	GCGGCG	-	-
UL46-L4	TSS	6	GCGGCG	-	-
UL46-L3	TSS	13	GCGGCG	-	-
UL46-L2	TSS	16	GCGGCG	-	-
UL46-L	TSS	54	-	-	-
UL46	TSS	3.14	GCGCCG	-	CATTTAT
nc-UL46	TSS	38	GCGGCG	-	-
nc-UL46-S	TSS	38	GCGGGC	-	-
UL27-AT1	TSS	1	-	-	TATATCC
UL29-28-27	TSS	1	GGGGCG	-	TTTAAGA
UL27	TSS	2.972	-	-	TATATCC
UL28L-27	TSS	1	GGCGGG	-	-
UL28	TSS	1	-	-	AATAAAG
TRL29.2	TSS	365	GCGGCG	-	-
UL29-S	TSS	32	-	-	-
UL29	TSS	1	GGGGCG	-	TTTAAGA
UL30	TSS	5	GGGGCG	-	TCTTAAA
UL32-S-31	TSS	1	-	-	-
UL31-L	TSS	51	-	-	-
UL31	TSS	7.848	GGGGCG	-	TTTAAAG
UL32-31	TSS	1	GCGGCG	-	TTTATAG
UL32-33-34-35	TSS	1	GGCGGG	-	AATAAAT
UL33L3-34-35	TSS	12	GCGCCG	-	-
UL33-L2-34-35	TSS	25	GGCGGG	-	-
UL33	TSS	1	GCGGCG	-	-
UL33-34-35	TSS	5	-	-	-
UL34L2-35	TSS	156	-	-	-
UL34L-35	TSS	21	GCGGCG	-	-
UL34-35	TSS	1.128	-	-	TATAAAG
UL35-L6	TSS	12	-	-	-
UL35-L5	TSS	13	-	-	-
UL35-L4	TSS	10	-	-	-
UL35-L3	TSS	15	GGGGCG	-	-
UL35-L2	TSS	14	GCGGCG	-	-
UL35-L	TSS	24	-	-	-
UL35-AT	TSS	1	-	-	GTTAAAG
UL35	TSS	5.746	-	-	GTTAAAG
TRL35	TSS	73	GGGGCG	-	-
nc-UL36	TSS	100	-	CCAATC	-
UL36-UL36.5	TSS	2	-	-	AATAAAA
UL37-36	TSS	3	GCGCCG	-	TATAAGG
UL37-38	TSS	1	GCGCCG	-	-
UL37	TSS	433	GCGCCG	-	TATAAGG
UL38	TSS	9.421	-	-	TATAAGA
UL38-39-40	TSS	28	-	-	TATAAGA
UL39L-40	TSS	1	GCGCCG	-	-
UL39-40-L	TSS	104	GGGGCG	-	GCTAATA
UL39-40	TSS	133	GGCGGG	-	GCTAAAA
UL40-L23	TSS	8	GCGGCG	-	-
UL40-L22	TSS	6	GGCGGG	-	-
UL40-L21	TSS	10	-	-	-
UL40-L20	TSS	5	-	-	-
UL40-L19	TSS	9	-	-	-
UL40-L18	TSS	4	-	-	-
UL40-L17	TSS	13	-	-	-
UL40-L16	TSS	60	-	-	-
UL40-L15	TSS	7	-	-	-
UL40-L14	TSS	10	-	-	-
UL40-L13	TSS	16	-	-	-
UL40-L12	TSS	51	GCGCCG	-	-
UL40-L11	TSS	10	-	-	-
UL40-L10	TSS	22	GCGGGC	-	-
UL40-L9	TSS	7	GCGGGC	-	-
UL40-L8	TSS	19	GCGGGC	-	-
UL40-L7	TSS	36	GCGCCG	-	-
UL40-L6	TSS	53	GCGGCG	-	-
UL40-L5	TSS	17	GCGGCG	-	-
UL40-L4	TSS	18	-	-	-
UL40-L3	TSS	15	GCGGCG	-	-
UL40-L2	TSS	61	-	-	-
UL40-L1	TSS	27	-	-	-
UL40-S	TSS	33	-	-	-
UL40	TSS	3.376	GCGGGC	-	CATATAA
TRL40	TSS	258	-	-	-
UL41-42	TSS	1	GGCGGG	-	-
UL44-43-42-41	TSS	1	-	-	-
UL41	TSS	342	GGGCGG	-	CTTATAT
UL42-43-L	TSS	1	GGGGCG	-	-
UL42-L1	TSS	46	GCGGCG	-	TTTAAAA
UL42L-43	TSS	1	GCGGCG	-	TTTAAAA
UL42L-43-44	TSS	1	GCGGCG	-	TTTAAAA
UL42	TSS	5.96	GGGGCG	-	TTTAAAA
UL42-43-44	TSS	96	GGGGCG	-	TTTAAAA
UL43-L3	TSS	1	GCGCCG	-	-
UL43-L2	TSS	2	-	-	-
UL43-L	TSS	3	-	-	TTTTAAA
UL43	TSS	579	GCGGGC	-	TATAAAA
UL43-S	TSS	3.582	-	-	TATAAAA
UL43-44	TSS	211	-	-	TATAAAA
UL44-L6	TSS	3	GCGGCG	-	-
UL44-L5	TSS	3	GCGGGC	-	-
UL44-L4	TSS	1	GGGGCG	GACCAA	AATAAAG
UL44-L3	TSS	8	-	-	-
UL44	TSS	8.787	-	-	TTTTAAA
UL44-AT	TSS	49	-	-	TTTTAAA
UL26-26.5	TSS	1.011	-	-	TATATCC
UL25-26-26.5	TSS	72	GGCGGG	-	GATAAGG
UL25L-26-26.5	TSS	1	GGGCGG	-	-
UL24-25-26-26.5	TSS	7	-	-	CGTAAAT
CTO-UL22-UL23-UL24-UL25-26	TSS	1	-	ACCAAT	TATAAAA
UL26-26.5-AT	TSS	2	-	-	TATATCC
UL25	TSS	1	GGCGGG	-	GATAAGG
UL25-24-23	TSS	1	GCGGGC	-	-
nc-UL26	TSS	15	-	-	TATATCC
UL25-AT	TSS	1	GGCGGG	-	GATAAGG
UL23-L4	TSS	12	GCGCCG	-	-
UL23-L3	TSS	13	GGCGGG	-	-
UL23-L2	TSS	48	GCGGGG	-	-
UL23L-22	TSS	1	GCGGGG	-	-
UL23-L1	TSS	1.303	GGGGCG	-	-
UL23	TSS	4.367	GGGGCG	-	-
UL23-22	TSS	8	GGGGCG	-	-
UL23-AT	TSS	1	GGGGCG	-	-
UL22-L	TSS	1	GGGGCG	-	-
UL22	TSS	138	GGGGCG	-	TATAAAG
UL22-AT	TSS	1	GGGGCG	-	TATAAAG
CTO-AT2	TSS	1	-	ACCAAT	TATAAAA
CTO-AT	TSS	1	-	ACCAAT	TATAAAA
CTO-L2	TSS	1	GGCGGG	-	-
CTO-S	TSS	570.653	-	ACCAAT	TATAAAA
CTO-M	TSS	475	-	-	AATAAAA
CTO-M-L	TSS	1	GGGGCG	-	-
CTO-L	TSS	14	GGCGGG	-	TTTAAAG
nc-CTO-S	TSS	1	-	-	-
UL21-as	TSS	1	GGGGCG	-	-
UL21	TSS	1.74	GGCGGG	-	TTTAAAG
UL21-L	TSS	32	GGCGGG	-	-
UL21-L2	TSS	1	GCGGGC	-	-
UL20-21-C	TSS	1	GGGGCG	-	-
UL21-AT2	TSS	1	GGCGGG	-	TTTAAAG
UL20-19	TSS	38	GGGGCG	-	TTTAAAC
UL20	TSS	1	GGGGCG	-	TTTAAAC
UL19	TSS	261	GCGGCG	-	CATTAAA
UL19-18	TSS	7	GCGGCG	-	CATTAAA
UL18-L17	TSS	1	-	-	-
UL18-L16	TSS	1	-	-	-
UL18-L15	TSS	1	-	-	-
UL18-L14	TSS	2	-	-	-
UL18-L13	TSS	2	GCGCCG	-	-
UL18-L12	TSS	2	GCGGCG	-	-
UL18-L11	TSS	4	-	-	-
UL18-L10	TSS	1	-	-	-
UL18-L9	TSS	1	GGCGGG	-	-
UL18-L8	TSS	2	GCGGCG	-	-
UL18-L7	TSS	2	GCGGCG	-	-
UL18-L6	TSS	3	GCGGCG	-	-
UL18-L5	TSS	2	GCGGGC	-	-
UL18-L4	TSS	1	-	-	-
UL18-L3	TSS	9	-	GCCAAT	-
nc-UL19	TSS	93	-	GCCAAT	-
UL18-L2	TSS	7	-	GCCAAT	-
nc-UL19-S	TSS	30	-	-	-
UL18-L	TSS	2	-	-	-
UL18-AT	TSS	338	GCGGCG	-	TATATAA
UL18	TSS	20.453	GCGGCG	-	TATATAA
UL18-17-16	TSS	3	GCGGCG	-	TATATAA
FORF15-S2	TSS	13	GCGGGC	-	-
FORF15-S	TSS	11	-	-	-
FORF15	TSS	45	GCGCCG	-	-
FORF15-L2	TSS	14	GCGGGC	-	-
FORF15-L	TSS	45	GGCGGG	-	CTTATAA
UL15-L-prev.	TSS	1	GGGCGG	-	CATAAAG
UL15-sp	TSS	5	GGGCGG	-	CATAAAG
UL15	TSS	1	GGGCGG	-	CATAAAG
15E1-16-17	TSS	0	GGCGGG	-	AATAAAG
UL15-splice-L	TSS	1	GGCGGG	-	AATAAAG
UL17L-16	TSS	2	-	-	-
UL17-16	TSS	144	GGGGCG	-	TATAAAG
UL16-L	TSS	11	GCGGCG	-	-
UL16	TSS	12.204	GGCGGG	-	TATAAGG
UL16-AS	TSS	1	GGCGGG	-	-
UL14L-13-12	TSS	1	-	-	GCTAATA
UL14-13-12-11	TSS	277	GGGGCG	-	TTGAAAA
UL13-12-11	TSS	32	-	-	AACAAAA
UL12-11	TSS	252	-	-	TATTAAC
UL12S-11	TSS	9	-	-	-
UL12S2-11	TSS	7	-	-	-
UL-11-L6	TSS	24	GCGGCG	-	-
UL-11-L5	TSS	51	GGGGCG	-	-
UL-11-L4	TSS	9	GCGGGC	-	-
UL-11-L3	TSS	5	GCGGGC	-	-
UL-11-L7	TSS	7	GCGCCG	-	-
UL-11-L	TSS	16	CGGGGC	-	-
UL11-L2	TSS	2.141	GGGGCG	-	-
UL-11-S	TSS	18	-	-	-
nc-UL10	TSS	39	CGGGGC	-	-
UL10-S	TSS	77	GCGGCG	-	-
UL10	TSS	8.711	GCGCCG	-	TATCAGT
UL10 -L1	TSS	356	-	-	-
UL10-L3	TSS	190	CGGCGG	-	-
UL10-L4	TSS	42	GCGGGC	-	-
UL10-L8	TSS	7	-	-	-
UL10-L7	TSS	1	GCGGCG	-	-
UL9L-8	TSS	1	GGGCGG	-	-
UL8-L2	TSS	4	GGCGGG	-	-
UL8-L	TSS	1	GCGGGC	-	-
UL8	TSS	108	GCGGGG	-	TATAAAC
UL7	TSS	549	GCGGCG	-	TTTAAGA
UL7-L2	TSS	16	GCGCCG	-	-
UL7-L3	TSS	26	GGGGCG	-	-
UL7-L4	TSS	5	GCGGCG	-	-
UL6-7	TSS	92	GCGGCG	-	TATATCC
UL6L-7	TSS	1	GCGCCG	-	-
UL5L2-4	TSS	4	GCGCCG	-	-
UL5	TSS	12	GGGGCG	-	TATTAGC
UL5-4	TSS	1	GGGGCG	-	TATTAGC
UL5-4-M	TSS	5	GCGGCG	-	-
UL4-L5	TSS	23	-	-	-
UL4-L4	TSS	7	-	-	-
UL-5-4-S	TSS	1	-	-	-
UL5-4-S	TSS	34	-	-	-
UL4-L3	TSS	38	GCGGCG	-	-
UL4-L2	TSS	24	-	-	-
UL4-L	TSS	61	-	-	-
UL4	TSS	2.568	-	-	CATATAT
nc-UL3.5	TSS	19	GGCGGG	-	-
UL3-3.5	TSS	513	GGGGCG	-	TCAAAAG
UL3L-3.5	TSS	4	-	-	-
UL3L2-3.5	TSS	4	GGGGCG	-	-
UL2-3-3.5	TSS	221	-	-	CTTAAAT
UL1-2-3-3.5	TSS	204	-	-	GATAAAA
UL1L2-2-3-3.5	TSS	1	-	ACCAAT	-
UL1L-2-3-3.5	TSS	1	GGGGCG	-	-
TRL3.5	TSS	1	-	-	-
UL3	TSS	1	GGGGCG	-	TCAAAAG
UL2	TSS	1	-	-	CTTAAAT
nc-EP0	TSS	2	GGGGCG	-	-
EP0-sp2	TSS	15	GGGGCG	-	-
EP0	TSS	797	GGGGCG	-	-
EP0-sp1	TSS	314	GGGGCG	-	-
EP0-L2	TSS	5	GGGGCG	-	-
ELIE-1	TSS	1	GGCGGG	-	-
ELIE-2-L	TSS	1	-	-	-
ELIE-2	TSS	1	GCGGCG	-	-
IE180-S	TSS	9	-	-	-
IE180	TSS	8	GGGGCG	-	CTTATAA
NOIR1-L3	TSS	36	GCGGCG	-	-
NOIR-1L	TSS	453	GGCGGG	-	-
NOIR-1M-splice	TSS	2	GGCGGG	-	-
NOIR-1M	TSS	1.274	GGCGGG	-	-
NOIR-1S	TSS	109	-	-	CTTATAA
NOIR-1S2	TSS	51	GCGGCG	-	-
NOIR-1S3	TSS	18	GCGGCG	GCCAAT	-
NOIR-1S4	TSS	50	-	-	-
NOIR-2	TSS	21	-	-	-
PTO-US1	TSS	1	GCGCCG	-	-
US1-splice-2	TSS	207	GGGGCG	GCCAAT	GATAAAG
US1-splice-3	TSS	3	GGGGCG	GCCAAT	GATAAAG
US1-splice-4	TSS	32	GGGGCG	GCCAAT	GATAAAG
US1-splice-5	TSS	9	GGGGCG	GCCAAT	GATAAAG
US1-splice-6	TSS	92	GGGGCG	GCCAAT	GATAAAG
US1	TSS	296	GGGGCG	GCCAAT	GATAAAG
US1-splice	TSS	8.932	GGGGCG	GCCAAT	GATAAAG
US1-splice(2)	TSS	3.746	GGGGCG	GCCAAT	GATAAAG
US1-splice-L2	TSS	4	GGGGCG	GCCAAT	GATAAAG
US1-splice-L-2	TSS	4	GGGGCG	GCCAAT	GATAAAG
NCS1	TSS	7	GGGGCG	GCCAAT	GATAAAG
TRS1-L3	TSS	37	-	-	-
TRS1-L2	TSS	22	-	-	-
TRS1-L	TSS	38	CGGGGC	-	-
TRS1	TSS	1	-	-	-
TRS1-S	TSS	402	GGCGGG	-	-
AZURE-S-L	TSS	5	GGGGCG	-	-
AZURE-S-L-splice	TSS	5	GGGGCG	-	-
AZURE-S	TSS	1	GCGCCG	-	-
AZURE-M	TSS	1	GCGGCG	-	-
AZURE-L	TSS	1	CGGGGC	-	-
AZURE-L2	TSS	1	-	-	-
US3-L-4	TSS	1	GGGGCG	-	GATATCG
US3-4	TSS	1	-	-	AATAAAG
US4-L	TSS	9	-	-	-
US4-AS1	TSS	1	GGCGGG	-	-
US4	TSS	1	-	-	TATAAAA
US4-AT	TSS	1	-	-	TATAAAA
US4-6-7	TSS	1	-	-	TATAAAA
US6	TSS	1	-	-	CATAAAA
US6-7	TSS	1	-	-	CATAAAA
US6-7-8-9-2	TSS	1	-	-	CATAAAA
US7-L	TSS	21	-	-	-
US7-L2	TSS	3	GGGGCG	-	-
US7-L3	TSS	46	-	-	-
US7-8-9-2-AT1	TSS	1	GGGGCG	-	GCTAAAA
US7	TSS	1	GGGGCG	-	GCTAAAA
US7-8-9	TSS	1	GGGGCG	-	GCTAAAA
US7-8-9-2	TSS	1	GGGGCG	-	GCTAAAA
US8-L-US9	TSS	2	GGCGGG	-	-
US8-9	TSS	1	GCGCCG	-	TTTTAAA
US8-9-2	TSS	1	GCGCCG	-	TTTTAAA
US8-9-2-AT1	TSS	1	GCGCCG	-	TTTTAAA
US9-US2-L5	TSS	1	GCGGCG	-	-
US9-US2-L4	TSS	9	GCGGCG	-	-
US9-L6	TSS	20	GCGGGC	-	-
US9-US2-L3	TSS	1	GCGGGC	-	-
US9-L5	TSS	8	-	-	-
US9-US2-L2	TSS	1	-	-	-
US9-L4	TSS	11	-	-	-
US9-L3	TSS	39	-	-	-
US9-L2	TSS	19	GCGCCG	-	-
US9-US2-L	TSS	6	GGGGCG	-	-
US9-L1	TSS	14	-	-	-
US9	TSS	1	-	-	CTTAAAT
US9-2	TSS	1	-	-	CTTAAAT
US2-L	TSS	11	-	-	-
US2	TSS	1	GCGGGG	-	AATAAAT
US2-AT2	TSS	1	GCGGGG	-	AATAAAT
US2-AT	TSS	1	GCGGGG	-	AATAAAT
TRS1-S-2	TSS	405	GGCGGG	-	-
TRS1-2	TSS	111	-	-	-
TRS1-L-2	TSS	38	CGGGGC	-	-
TRS1-L2-2	TSS	27	-	-	-
TRS1-L3-2	TSS	32	-	-	-
US1-splice-2-2	TSS	108	GGGGCG	GCCAAT	GATAAAG
US1-splice-3-2	TSS	5	GGGGCG	GCCAAT	GATAAAG
US1-splice-4-2	TSS	23	GGGGCG	GCCAAT	GATAAAG
US1-splice-5-2	TSS	11	GGGGCG	GCCAAT	GATAAAG
US1-splice-6-2	TSS	22	GGGGCG	GCCAAT	GATAAAG
US1-2	TSS	2.394	GGGGCG	GCCAAT	GATAAAG
PTO-US1-2	TSS	1	GCGCCG	-	-
NCS1-2	TSS	11	GGGGCG	GCCAAT	GATAAAG
NOIR-2-2	TSS	21	-	-	-
NOIR-1S4-2	TSS	24	GCGGGC	GCCAAT	-
NOIR-1S3-2	TSS	49	GCGGCG	-	-
NOIR-1S2-2	TSS	108	-	-	CTTATAA
NOIR-1S-2	TSS	35	-	-	-
NOIR-1M-splice-2	TSS	104	GGCGGG	-	-
NOIR-1M-2	TSS	516	GGCGGG	-	-
NOIR-1L-2	TSS	455	GGCGGG	-	-
NOIR-1L3-2	TSS	34	GCGGCG	-	-
IE180-2	TSS	8	GGGGCG	-	CTTATAA
IE180-S-2	TSS	9	-	-	-

## Sheet: Truncated and isoform
transcript		feature	start	end	readCount	gc_seq	ca_seq	ta_seq
ORF-1.5		TSS	1736	2284	5	GCGCCG	-	-
ORF-1.5-S		TSS	1817	2284	14	GCGCCG	-	-
ul54.3-S2		TSS	2769	3132	9	GGGGCG	-	-
ul54.3-S		TSS	2769	3163	28	-	-	-
ul54.3		TSS	2769	3272	18	GCGGCG	-	-
UL54.4		TSS	2769	3342	29	GCGGCG	-	-
Ul54.5-S2		TSS	2769	3420	19	GCGGGC	-	-
Ul54.5-S		TSS	2769	3631	21	GCGGCG	-	-
Ul54.5		TSS	2769	3744	17	GCGGCG	-	-
UL51.5		TSS	7802	8514	8	GCGGGC	-	-
UL50.1-S		TSS	8478	8988	25	GCGCCG	-	-
UL50.1		TSS	8478	9049	101	GCGGCG	-	-
UL49.1		TSS	9690	10414	147	GGGGCG	-	TATAAAG
UL49.1-S		TSS	9921	10414	718	GCGCCG	-	-
UL49.1-S2		TSS	10063	10414	180	-	-	-
UL49.1-S3		TSS	10093	10414	60	-	-	-
UL49.1-S4		TSS	10123	10414	38	-	-	-
UL49.1-S5		TSS	10147	10414	33	-	-	-
UL49.1-S6		TSS	10240	10414	39	GCGCCG	-	-
UL47.3		TSS	13169	14179	1	GCGCCG	-	-
UL46.10		TSS	14310	16234	10	GCGCCG	-	-
UL46.10-S		TSS	14442	16234	72	CGGCGG	-	-
UL46.9		TSS	14563	16234	51	-	-	-
UL46.6		TSS	14727	16234	37	-	-	-
UL46.6-S		TSS	14785	16234	47	GGGGCG	-	-
UL46.5		TSS	14821	16234	30	GGGGCG	-	-
UL46.5-S2		TSS	14933	16234	75	GGGCGG	-	-
UL46.5-S3		TSS	15031	16234	15	GCGGCG	-	-
UL46.2		TSS	15252	16234	29	GGGGCG	-	-
UL46.1		TSS	15606	16234	192	GGCGGG	-	-
UL46.1-S2		TSS	15655	16234	71	GGCGGG	-	-
UL46.1-S3		TSS	15759	16234	190	GCGCCG	-	-
UL46.1-S4		TSS	15796	16234	50	-	-	-
UL27.2		TSS	16869	17164	15	GCGCCG	-	-
UL27.3-L		TSS	16869	17214	34	GGGGCG	-	-
UL27.3		TSS	16869	17256	95	CGGCGG	-	-
UL27.4-S4		TSS	16869	17310	96	GCGCCG	-	-
UL27.4-S3		TSS	16869	17345	66	-	-	-
UL27.4-S2		TSS	16869	17418	76	GCGCCG	-	-
UL27.4-S		TSS	16869	17445	44	GCGCCG	-	-
UL27.4		TSS	16869	17509	33	-	-	-
UL27.5-S3		TSS	16869	17627	211	-	-	-
UL27.5-S2		TSS	16869	17649	190	-	-	-
UL27.5-S		TSS	16869	17753	132	-	-	-
UL27.6-S		TSS	16869	17816	85	GCGGCG	-	-
UL27.6		TSS	16869	17854	50	GCGCCG	-	-
UL27.8		TSS	16869	17885	77	GCGCCG	-	-
UL27.9		TSS	16869	17922	60	-	-	-
UL27.10-S		TSS	16869	17956	77	-	-	-
UL27.10		TSS	16869	18009	202	CGGCGG	-	-
UL27.11-S7		TSS	16869	18037	125	CGGGGC	-	-
UL27.5		TSS	16869	18052	60	CGGGGC	-	-
UL27.11-S6		TSS	16869	18078	148	GGCGGG	-	-
UL27.11-S5		TSS	16869	18157	39	-	-	-
UL27.11-S4		TSS	16869	18186	50	-	-	-
UL27.5-L		TSS	16869	18237	42	GCGGGG	-	-
UL27.11-S3		TSS	16869	18267	44	GCGGGG	-	-
UL27.11-S2		TSS	16869	18372	31	-	-	-
UL27.11-S		TSS	16869	18393	27	GCGGGC	-	-
UL27.11		TSS	16869	18447	41	-	-	-
UL27.13		TSS	16869	18556	53	-	-	-
UL27.14-S		TSS	16869	18750	67	-	-	-
UL27.14		TSS	16869	18809	17	GCGGGC	-	-
UL29.2		TSS	21775	22737	1	-	GACCAA	-
UL29.11		TSS	21775	23554	10	-	-	-
UL29.14		TSS	21775	23956	12	-	-	-
UL31.3-S		TSS	28694	29059	50	-	-	-
UL31.3		TSS	28694	29311	45	CGGCGG	-	-
UL31.2		TSS	28694	29351	43	-	-	-
UL31.5		TSS	28694	29772	60	GCGGCG	-	-
UL35.2		TSS	32360	32683	43	GGGGCG	-	GTTAAAG
UL36.40-S2		TSS	33127	33376	69	GGGCGG	-	-
UL36.40-S		TSS	33127	33488	43	GCGGCG	-	-
UL36.40		TSS	33127	33668	8	-	-	-
UL36.38-S		TSS	33127	33695	14	-	-	-
UL36.38		TSS	33127	33809	45	GCGCCG	-	-
UL36.43-S		TSS	33127	34786	18	-	-	-
UL36.5		TSS	33127	34930	490	GGGGCG	-	TATAAAG
UL36.43		TSS	33127	34988	9	GGCGGG	-	-
UL37.5		TSS	42494	43840	24	GCGCCG	-	-
UL37.5-S2		TSS	42494	43962	22	GCGGCG	-	-
UL37.6-S2		TSS	42494	44034	16	-	-	-
UL37.6-S		TSS	42494	44117	18	GCGGCG	-	-
UL37.6		TSS	42494	44556	7	-	-	-
UL38.3		TSS	45435	46527	35	GCGCCG	-	-
UL38.4		TSS	45791	46527	26	-	GACCAA	-
UL38.5		TSS	45904	46527	12	GCGGCG	-	-
UL38.6		TSS	45934	46527	14	GCGGCG	-	-
UL38.6-S		TSS	46014	46527	6	GCGGCG	-	-
UL40.2		TSS	49180	50136	46	GCGGGG	-	-
UL40.3		TSS	49215	50136	25	GGCGGG	-	-
UL40.3-S		TSS	49292	50136	13	-	-	-
UL40.3-S2		TSS	49420	50136	62	-	-	-
UL40.3-S3		TSS	49446	50136	20	-	-	-
UL40.6		TSS	49685	50136	34	-	-	-
UL40.6-S		TSS	49752	50136	66	-	-	-
UL41.11		TSS	50555	51106	1	-	-	-
UL41.9		TSS	50555	51155	7	-	-	-
UL41.7		TSS	50555	51334	3	GCGGCG	-	-
UL41.4		TSS	50555	51500	6	-	-	TTTTAAA
UL41.2		TSS	50555	51608	28	-	GACCAA	TTTTAAA
UL42.3		TSS	52009	52962	20	GCGCCG	-	-
UL42.5		TSS	52635	52962	61	-	-	-
UL42.5-S		TSS	52807	52962	32	GCGCCG	-	-
UL43.6		TSS	53174	54119	15	GCGGCG	-	-
UL43.9		TSS	53314	54119	23	GCGGGC	-	-
UL43.9-S		TSS	53331	54119	10	GCGGGC	-	-
UL43.13		TSS	53946	54119	4	-	-	-
UL44.4		TSS	54261	55685	17	GCGGCG	-	TTTTAAA
UL44.4-S		TSS	54388	55685	78	GGCGGG	-	-
UL44.4-S2		TSS	54435	55685	116	GGCGGG	-	-
UL44.4-S2-AT		TSS	54435	55795	2	GGCGGG	-	-
UL44.4-S3		TSS	54459	55685	67	GGCGGG	-	-
UL44.4-S4		TSS	54496	55685	2	GGCGGG	-	-
UL44.4-S5		TSS	54521	55685	191	-	-	-
UL44.4-S5-AT		TSS	54521	55795	1	-	-	-
UL44.4-S6		TSS	54578	55685	37	GCGCCG	-	-
UL44.4-S7		TSS	54690	55685	59	-	-	-
UL44.4-S8		TSS	54734	55685	141	-	-	-
UL44.4-S9		TSS	54770	55685	196	GGCGGG	-	-
UL44.4-S9-AT		TSS	54770	55795	1	GGCGGG	-	-
UL44.4-S10		TSS	54815	55685	283	GGCGGG	-	-
UL44.4-S11		TSS	54831	55685	120	GCGGCG	-	-
UL44.4-S12		TSS	54862	55685	57	GCGGCG	-	-
UL44.4-S13		TSS	54891	55685	118	-	-	-
UL44.4-S14		TSS	54946	55685	72	GCGCCG	-	-
UL44.4-S15		TSS	54979	55685	51	GCGCCG	-	-
UL44.4-S16		TSS	55000	55685	80	GCGGCG	-	-
UL44.4-S17		TSS	55022	55685	24	GCGGCG	-	-
UL44.4-S18		TSS	55044	55685	58	GCGGCG	-	-
UL44.4-S19		TSS	55086	55685	29	GCGCCG	-	-
UL44.4-S20		TSS	55248	55685	43	-	-	-
UL44.4-S21		TSS	55359	55685	46	-	-	-
UL44.4-S22		TSS	55426	55685	35	-	-	-
UL44.4-S23		TSS	55485	55685	49	-	-	-
UL26.9-S		TSS	55794	56195	97	GCGCCG	-	-
UL26.9		TSS	55794	56249	33	GGGGCG	-	-
UL26.8		TSS	55794	56323	31	GCGGCG	-	-
UL26.6		TSS	55794	56704	4410	GGCGGG	-	CCTAAAA
UL26-26.5-L		TSS	55794	58051	1	GCGGGC	-	-
UL23.4		TSS	59803	60767	1	GGGGCG	-	-
UL23.4-S		TSS	59928	60767	14	-	-	-
UL23.6		TSS	60309	60767	37	GGGGCG	-	-
UL22.5		TSS	61594	62856	49	GCGGCG	-	-
UL22.8		TSS	62137	62856	7	GGCGGG	-	-
UL22.11		TSS	62516	62856	4	-	-	-
UL22.13		TSS	62660	62856	10	GCGGCG	-	-
UL21.5		TSS	64639	65130	36	GGGGCG	-	-
UL21.2-S		TSS	64639	66088	6	GGCGGG	-	-
UL21.2		TSS	64639	66163	26	GGCGGG	-	TTTAAAG
UL19.9		TSS	67303	71025	5	-	-	-
UL19.11		TSS	67465	71025	6	GCGCCG	-	-
UL19.12		TSS	67912	71025	2	GCGGCG	-	-
UL19.12-S		TSS	68011	71025	2	-	-	-
UL19.16		TSS	68237	71025	6	-	-	-
UL19.18		TSS	68507	71025	12	-	-	-
UL19.19		TSS	68564	71025	13	-	-	-
UL19.19-S		TSS	68627	71025	16	-	-	-
UL19.20		TSS	68773	71025	7	-	-	-
UL19.22		TSS	68863	71025	13	-	-	-
UL19.24-S		TSS	68963	71025	9	GCGGCG	-	-
UL19.24-S2		TSS	69042	71025	24	-	-	-
UL19.25		TSS	69173	71025	24	-	-	-
UL19.25-S		TSS	69289	71025	42	-	-	-
UL19.27		TSS	69416	71025	52	-	-	-
UL19.29		TSS	69538	71025	16	-	-	-
UL19.30		TSS	69688	71025	14	-	-	-
UL19.31		TSS	69765	71025	23	GCGCCG	-	-
UL19.31-S		TSS	69817	71025	15	GCGCCG	-	-
UL19.32		TSS	69899	71025	56	GCGGCG	-	-
UL19.33		TSS	69994	71025	29	GCGGCG	-	-
UL19.35		TSS	70061	71025	57	-	-	-
UL19.35-S		TSS	70177	71025	38	GCGGCG	-	-
UL19.37		TSS	70271	71025	41	GCGGCG	-	-
UL19.38		TSS	70327	71025	15	GCGCCG	-	-
UL19.38-S		TSS	70453	71025	29	GCGGGC	-	-
UL18.5		TSS	71539	72044	19	GGGGCG	-	-
UL16.2		TSS	75641	76147	17	GGCGGG	-	-
UL16.2-S		TSS	75656	76147	22	GGCGGG	-	-
UL16.2-S2		TSS	75813	76147	20	CGGCGG	-	-
UL11.5		TSS	80264	80471	33	GCGGGC	-	-
UL10.4		TSS	80906	81389	179	-	-	-
UL10.5		TSS	80906	81605	51	GGCGGG	-	-
UL10.6		TSS	80906	81868	89	GCGGCG	-	-
UL10.7		TSS	80906	81983	185	-	-	-
UL8.5		TSS	85649	86712	7	GCGGCG	-	-
UL8.5-S		TSS	86152	86712	4	GCGGGG	-	-
UL8.5-S2		TSS	86221	86712	14	GCGGCG	-	-
UL7.5		TSS	86678	87475	5	GCGGCG	-	-
UL5.3		TSS	89680	92106	1	GCGGCG	-	-
UL5.5		TSS	90430	92106	2	-	-	-
Ul5.6		TSS	90796	92106	1	-	-	-
UL4.2		TSS	92095	92606	162	CGGCGG	GACCAA	AATAAAG
UL3.5		TSS	92616	93501	2982	GCGGCG	-	CATAAAA
UL3.5-L		TSS	92616	93830	8	-	-	-
EP0.10		TSS	96421	97166	4	GCGGCG	-	-
EP0.4		TSS	96421	97403	8	-	-	-
EP0.5-S2-sp1		TSS	96421	97664	14	-	-	-
EP0.5-S		TSS	96421	97712	7	-	-	-
EP0.5		TSS	96421	97875	586	CGGGGC	-	TAAAAAA
EP0.5-sp1		TSS	96421	97875	1	CGGGGC	-	TAAAAAA
EP0.5-sp2		TSS	96421	97875	3	CGGGGC	-	TAAAAAA
US4.2		TSS	119569	121045	17	-	-	-
US4.3		TSS	119694	121045	65	-	-	-
US4.3-S		TSS	119788	121045	31	CGGCGG	-	-
US4.5		TSS	119911	121045	45	-	-	-
US4.5-S		TSS	119971	121045	29	-	-	-
US4.5-S2		TSS	120003	121045	17	-	-	-
US4.6		TSS	120067	121045	65	-	-	-
US4.6-S		TSS	120199	121045	53	-	-	-
US4.7		TSS	120648	121045	29	-	-	-
US4.7-S		TSS	120823	121045	25	CGGCGG	-	-
US7.3		TSS	122454	123483	22	GCGGGG	-	GCTAAAA
US7.3-S		TSS	122826	123483	15	GCGGGG	-	-
US7.3-S2		TSS	123031	123483	37	-	-	-
US7.1		TSS	123266	123483	20	GGCGGG	-	-
US9.3		TSS	125443	125800	9	-	-	CTTAAAT
US2.3		TSS	125943	126721	141	-	-	-
US2.3-S		TSS	126000	126721	12	-	-	-
US2.3-S2		TSS	126179	126721	15	GCGCCG	-	-
US2.3-S3		TSS	126299	126721	81	-	-	-
