# Supplementary material for: An Integrated Sequencing Approach for Updating the Pseudorabies Virus Transcriptome
Source: Pathogens. 2021 Feb 20;10(2):242. doi: 10.3390/pathogens10020242 (PMC7924054; doi:10.3390/pathogens10020242)
Supplement: Supplementary file 1 [file pathogens-10-00242-s001.zip › Table S8.xlsx]

## Sheet: New transcript
Transcript	Type	Count	dCDNA	Terminator-Seq	LSK109-4h	LSK109-4h-2	LSK109-8h	LSK109-12h	LSK109_12h-2	cDNA-LSK-108	IsoSeq-1h	IsoSeq-1h-2-3	IsoSeq-1h-3	IsoSeq-4h	IsoSeq-4h-2-3	IsoSeq-4h-3	IsoSeq-8h	IsoSeq-8h-2-3	IsoSeq-8h-3	IsoSeq-148h-1-2	IsoSeq-Mix-0,8-2	IsoSeq-Mix-0,8-5	IsoSeq-Mix-2-3	IsoSeq-Mix-3-5	IsoSeq-Mix-5	Sequel
ORF-1L1-S	5’ UTR „S” Isoform	13	6	0	0	0	0	0	0	0	0	0	0	1	2	0	1	0	0	1	0	0	0	0	0	2
ORF-1M1-S	5’ UTR „S” Isoform	19	0	3	0	0	0	5	8	0	0	0	0	1	0	0	1	0	0	0	1	0	0	0	0	0
UL54-L	5’ UTR „L” Isoform	2	1	1	0	0	0	0	0	0	0	0	0	0	0	0	0	0	0	0	0	0	0	0	0	0
UL53L-54	Multigenic and 5' UTR "L" Isoform	3	0	2	0	0	0	0	1	0	0	0	0	0	0	0	0	0	0	0	0	0	0	0	0	0
UL50-L4	5’ UTR „L” Isoform	7	2	2	0	0	0	2	1	0	0	0	0	0	0	0	0	0	0	0	0	0	0	0	0	0
Ul50-L3	5’ UTR „L” Isoform	1	0	0	0	0	0	1	0	0	0	0	0	0	0	0	0	0	0	0	0	0	0	0	0	0
Ul49.5L-49	Multigenic and 5' UTR "L" Isoform	6	0	2	0	0	0	1	3	0	0	0	0	0	0	0	0	0	0	0	0	0	0	0	0	0
UL49-L3	5’ UTR „L” Isoform	21	4	4	0	0	0	4	7	0	0	0	0	1	0	0	1	0	0	0	0	0	0	0	0	0
UL49-L2	5’ UTR „L” Isoform	62	1	6	0	0	0	25	27	0	1	0	0	1	0	0	1	0	0	0	0	0	0	0	0	0
UL49.1	5’ UTR „L” Isoform	147	17	18	0	3	0	55	49	0	0	0	0	2	0	0	2	0	0	1	0	0	0	0	0	0
UL48-L-AT	5’ UTR „L” Isoform & AT	1	1	0	0	0	0	0	0	0	0	0	0	0	0	0	0	0	0	0	0	0	0	0	0	0
UL46-L9	5’ UTR „L” Isoform	12	1	1	0	0	0	1	9	0	0	0	0	0	0	0	0	0	0	0	0	0	0	0	0	0
UL46-L8	5’ UTR „L” Isoform	14	2	1	0	0	0	4	7	0	0	0	0	0	0	0	0	0	0	0	0	0	0	0	0	0
UL46-L7	5’ UTR „L” Isoform	3	0	0	0	0	0	0	3	0	0	0	0	0	0	0	0	0	0	0	0	0	0	0	0	0
UL46-L6	5’ UTR „L” Isoform	17	1	1	0	0	0	2	13	0	0	0	0	0	0	0	0	0	0	0	0	0	0	0	0	0
UL46-L5	5’ UTR „L” Isoform	6	0	2	0	0	0	1	3	0	0	0	0	0	0	0	0	0	0	0	0	0	0	0	0	0
UL46-L4	5’ UTR „L” Isoform	6	1	0	0	0	0	1	3	0	0	0	0	0	0	0	0	0	1	0	0	0	0	0	0	0
UL46-L3	5’ UTR „L” Isoform	13	2	0	0	0	0	2	5	0	0	0	0	1	0	0	1	0	1	1	0	0	0	0	0	0
UL46-L2	5’ UTR „L” Isoform	16	4	0	0	0	0	3	9	0	0	0	0	0	0	0	0	0	0	0	0	0	0	0	0	0
UL46-L	5’ UTR „L” Isoform	54	4	1	0	0	0	9	40	0	0	0	0	0	0	0	0	0	0	0	0	0	0	0	0	0
UL28L-27	Multigenic and 5' UTR "L" Isoform	1	0	0	0	0	0	0	1	0	0	0	0	0	0	0	0	0	0	0	0	0	0	0	0	0
UL29-S	5’ UTR „S” Isoform	32	1	5	0	1	1	4	18	0	0	0	0	0	1	0	0	0	0	1	0	0	0	0	0	0
UL33L3-34-35	Multigenic and 5' UTR "L" Isoform	12	1	0	0	0	0	4	7	0	0	0	0	0	0	0	0	0	0	0	0	0	0	0	0	0
UL34L2-35	Multigenic and 5' UTR "L" Isoform	156	7	5	0	0	2	47	87	0	0	0	0	3	0	0	3	0	0	0	0	0	0	0	0	2
UL34L-35	Multigenic and 5' UTR "L" Isoform	21	0	2	0	0	0	3	16	0	0	0	0	0	0	0	0	0	0	0	0	0	0	0	0	0
UL35-L6	5’ UTR „L” Isoform	12	0	0	0	0	0	5	6	0	0	0	0	0	1	0	0	0	0	0	0	0	0	0	0	0
UL35-L5	5’ UTR „L” Isoform	13	2	1	0	0	0	0	7	0	0	0	0	1	0	0	1	0	0	1	0	0	0	0	0	0
UL35-L4	5’ UTR „L” Isoform	10	2	0	0	0	0	2	5	0	1	0	0	0	0	0	0	0	0	0	0	0	0	0	0	0
UL35-L3	5’ UTR „L” Isoform	15	1	3	0	0	0	3	1	0	1	0	0	2	0	0	2	0	0	1	0	0	1	0	0	0
UL35-L2	5’ UTR „L” Isoform	14	2	3	0	0	0	4	2	0	0	0	0	1	0	0	1	0	0	0	0	0	1	0	0	0
UL35-L	5’ UTR „L” Isoform	24	7	4	0	0	0	6	3	0	0	0	0	1	0	0	1	0	0	0	1	0	1	0	0	0
UL39L-40	Multigenic and 5' UTR "L" Isoform	1	0	0	0	0	0	0	1	0	0	0	0	0	0	0	0	0	0	0	0	0	0	0	0	0
UL40-L23	5’ UTR „L” Isoform	8	1	0	0	0	0	1	4	0	0	0	0	0	1	0	0	0	0	0	0	0	0	0	0	1
UL40-L22	5’ UTR „L” Isoform	6	1	0	0	0	0	1	1	0	0	0	0	0	1	1	0	1	0	0	0	0	0	0	0	0
UL40-L21	5’ UTR „L” Isoform	10	0	0	0	0	1	1	4	0	0	0	0	0	2	0	0	0	0	0	0	1	0	0	0	1
UL40-L20	5’ UTR „L” Isoform	5	0	0	0	0	0	0	0	0	0	0	0	0	0	0	0	0	0	0	0	0	3	0	1	1
UL40-L19	5’ UTR „L” Isoform	9	0	1	0	0	0	2	3	0	0	0	0	0	1	1	0	0	0	0	0	0	1	0	0	0
UL40-L18	5’ UTR „L” Isoform	4	0	0	0	0	0	0	2	0	0	0	0	0	0	0	0	0	2	0	0	0	0	0	0	0
UL40-L17	5’ UTR „L” Isoform	13	0	1	0	0	0	0	1	0	0	0	1	1	2	0	1	0	1	0	2	0	2	0	0	1
UL40-L16	5’ UTR „L” Isoform	60	4	11	0	0	1	2	8	0	1	0	0	1	4	0	1	4	3	0	1	0	4	0	0	15
UL40-L15	5’ UTR „L” Isoform	7	1	0	0	0	0	2	3	0	0	0	0	0	1	0	0	0	0	0	0	0	0	0	0	0
UL40-L14	5’ UTR „L” Isoform	10	0	0	0	0	0	0	0	0	0	0	0	0	0	0	0	0	2	0	1	1	3	0	3	0
UL40-L13	5’ UTR „L” Isoform	16	0	0	0	0	0	2	2	0	0	0	1	2	1	0	2	1	2	0	1	0	1	0	0	1
UL40-L12	5’ UTR „L” Isoform	51	1	3	0	2	0	1	8	0	2	0	1	0	6	1	0	1	4	0	2	1	5	6	0	7
UL40-L11	5’ UTR „L” Isoform	10	0	2	0	0	0	3	4	0	0	0	0	0	0	0	0	0	0	0	0	0	0	0	0	1
UL40-L10	5’ UTR „L” Isoform	22	0	2	0	0	0	2	9	1	0	0	0	0	2	1	0	0	1	0	0	0	0	0	1	3
UL40-L9	5’ UTR „L” Isoform	7	1	0	0	0	0	0	0	0	1	0	0	0	1	0	0	0	0	0	3	0	1	0	0	0
UL40-L8	5’ UTR „L” Isoform	19	0	4	0	0	1	0	7	0	0	0	1	0	2	2	0	0	0	0	1	0	0	0	0	1
UL40-L7	5’ UTR „L” Isoform	36	2	0	0	0	2	1	7	0	2	0	0	4	1	0	4	2	1	1	5	2	1	0	0	1
UL40-L6	5’ UTR „L” Isoform	53	2	2	0	0	0	2	15	0	1	0	0	1	1	1	1	0	1	0	4	0	4	17	1	0
UL40-L5	5’ UTR „L” Isoform	17	2	0	0	0	0	1	4	0	0	0	1	1	2	0	1	0	0	1	3	0	0	0	1	0
UL40-L4	5’ UTR „L” Isoform	18	3	0	0	0	0	4	9	0	0	0	0	0	0	1	0	0	1	0	0	0	0	0	0	0
UL40-L3	5’ UTR „L” Isoform	15	1	0	0	0	0	4	8	0	0	0	0	0	1	0	0	0	0	0	0	0	1	0	0	0
UL40-L2	5’ UTR „L” Isoform	61	1	0	0	0	0	2	4	0	0	0	0	1	1	0	1	0	0	0	1	3	5	33	8	1
UL40-L1	5’ UTR „L” Isoform	27	2	0	0	0	0	1	0	0	0	0	0	1	0	0	1	0	0	0	3	1	3	9	5	1
UL40-S	5’ UTR „S” Isoform	33	1	0	0	0	0	1	1	0	0	0	0	0	1	0	0	0	0	0	3	0	2	22	1	1
UL42L-43-44	Multigenic and 5' UTR "L" Isoform	1	1	0	0	0	0	0	0	0	0	0	0	0	0	0	0	0	0	0	0	0	0	0	0	0
UL42L-43	Multigenic and 5' UTR "L" Isoform	1	0	0	0	0	0	0	1	0	0	0	0	0	0	0	0	0	0	0	0	0	0	0	0	0
UL43-L3	5’ UTR „L” Isoform	1	1	0	0	0	0	0	0	0	0	0	0	0	0	0	0	0	0	0	0	0	0	0	0	0
UL43-L2	5’ UTR „L” Isoform	2	0	1	0	0	0	0	1	0	0	0	0	0	0	0	0	0	0	0	0	0	0	0	0	0
UL43-L	5’ UTR „L” Isoform	3	0	1	0	0	0	0	2	0	0	0	0	0	0	0	0	0	0	0	0	0	0	0	0	0
UL44-L6	5’ UTR „L” Isoform	3	1	0	0	0	0	0	2	0	0	0	0	0	0	0	0	0	0	0	0	0	0	0	0	0
UL44-L5	5’ UTR „L” Isoform	3	1	0	0	0	0	0	2	0	0	0	0	0	0	0	0	0	0	0	0	0	0	0	0	0
UL44-L4	5’ UTR „L” Isoform	1	0	0	0	0	0	0	0	0	0	0	0	0	1	0	0	0	0	0	0	0	0	0	0	0
UL44-L3	5’ UTR „L” Isoform	8	2	1	0	0	0	1	2	0	0	0	0	0	1	0	0	0	0	0	0	0	1	0	0	0
UL26-26.5-L	5’ UTR „L” Isoform	1	1	0	0	0	0	0	0	0	0	0	0	0	0	0	0	0	0	0	0	0	0	0	0	0
UL23-L4	5’ UTR „L” Isoform	12	0	1	0	0	0	2	9	0	0	0	0	0	0	0	0	0	0	0	0	0	0	0	0	0
UL23L-22	Multigenic and 5' UTR "L" Isoform	1	0	1	0	0	0	0	0	0	0	0	0	0	0	0	0	0	0	0	0	0	0	0	0	0
UL22-L	5’ UTR „L” Isoform	1	0	0	0	0	0	0	1	0	0	0	0	0	0	0	0	0	0	0	0	0	0	0	0	0
UL18-L17	5’ UTR „L” Isoform	1	0	1	0	0	0	0	0	0	0	0	0	0	0	0	0	0	0	0	0	0	0	0	0	0
UL18-L16	5’ UTR „L” Isoform	1	1	0	0	0	0	0	0	0	0	0	0	0	0	0	0	0	0	0	0	0	0	0	0	0
UL18-L15	5’ UTR „L” Isoform	1	0	1	0	0	0	0	0	0	0	0	0	0	0	0	0	0	0	0	0	0	0	0	0	0
UL18-L14	5’ UTR „L” Isoform	2	0	0	0	0	0	0	1	0	0	0	0	0	0	0	0	0	0	0	1	0	0	0	0	0
UL18-L13	5’ UTR „L” Isoform	2	0	1	0	0	0	0	0	0	0	0	0	0	0	0	0	0	1	0	0	0	0	0	0	0
UL18-L12	5’ UTR „L” Isoform	2	1	0	0	0	0	0	0	0	0	0	0	0	0	0	0	0	0	0	0	0	1	0	0	0
UL18-L11	5’ UTR „L” Isoform	4	0	1	0	0	0	0	2	0	0	0	0	0	0	0	0	0	0	0	1	0	0	0	0	0
UL18-L10	5’ UTR „L” Isoform	1	0	1	0	0	0	0	0	0	0	0	0	0	0	0	0	0	0	0	0	0	0	0	0	0
UL18-L9	5’ UTR „L” Isoform	1	0	0	0	0	0	0	0	0	0	0	0	0	0	0	0	1	0	0	0	0	0	0	0	0
UL18-L8	5’ UTR „L” Isoform	2	1	1	0	0	0	0	0	0	0	0	0	0	0	0	0	0	0	0	0	0	0	0	0	0
UL18-L7	5’ UTR „L” Isoform	2	1	0	0	0	0	0	0	0	0	0	0	0	0	1	0	0	0	0	0	0	0	0	0	0
UL18-L6	5’ UTR „L” Isoform	3	0	2	0	0	0	0	1	0	0	0	0	0	0	0	0	0	0	0	0	0	0	0	0	0
UL18-L5	5’ UTR „L” Isoform	2	0	0	0	0	0	0	1	0	0	0	0	0	0	0	0	0	0	0	0	0	0	0	0	1
UL18-L4	5’ UTR „L” Isoform	1	1	0	0	0	0	0	0	0	0	0	0	0	0	0	0	0	0	0	0	0	0	0	0	0
UL18-L3	5’ UTR „L” Isoform	9	0	6	0	0	0	1	2	0	0	0	0	0	0	0	0	0	0	0	0	0	0	0	0	0
UL18-L2	5’ UTR „L” Isoform	7	1	5	0	0	0	0	1	0	0	0	0	0	0	0	0	0	0	0	0	0	0	0	0	0
UL18-L	5’ UTR „L” Isoform	2	1	0	0	0	0	0	1	0	0	0	0	0	0	0	0	0	0	0	0	0	0	0	0	0
UL17L-16	Multigenic and 5' UTR "L" Isoform	2	0	0	0	0	0	0	2	0	0	0	0	0	0	0	0	0	0	0	0	0	0	0	0	0
UL16-L	5’ UTR „L” Isoform	11	3	2	0	0	0	0	6	0	0	0	0	0	0	0	0	0	0	0	0	0	0	0	0	0
UL12S-11	Multigenic and 5' UTR "S" Isoform	9	2	0	0	0	0	2	5	0	0	0	0	0	0	0	0	0	0	0	0	0	0	0	0	0
UL12S2-11	Multigenic and 5' UTR "S" Isoform	7	0	4	0	0	0	0	3	0	0	0	0	0	0	0	0	0	0	0	0	0	0	0	0	0
UL-11-L6	5’ UTR „L” Isoform	24	2	2	0	0	1	5	11	0	0	0	1	1	0	0	1	0	0	0	0	0	0	0	0	0
UL-11-L5	5’ UTR „L” Isoform	51	1	6	0	0	4	4	8	3	2	0	0	8	2	0	8	0	0	0	1	0	0	0	0	4
UL-11-L4	5’ UTR „L” Isoform	9	3	0	0	0	0	0	4	0	0	0	0	1	0	0	1	0	0	0	0	0	0	0	0	0
UL-11-L3	5’ UTR „L” Isoform	5	1	0	0	0	0	1	2	0	0	0	0	0	0	0	0	0	0	1	0	0	0	0	0	0
UL-11-L7	5’ UTR „L” Isoform	7	1	1	0	0	0	0	1	0	0	0	0	2	0	0	2	0	0	0	0	0	0	0	0	0
UL-11-L	5’ UTR „L” Isoform	16	1	3	0	0	0	2	1	1	0	0	0	3	0	0	3	0	0	0	1	0	0	0	0	1
UL11-L2	5’ UTR „L” Isoform	2141	907	250	0	1	7	12	11	14	36	0	0	294	20	0	294	1	0	43	42	6	72	1	42	88
UL-11-S	5’ UTR „S” Isoform	18	8	1	0	0	0	1	1	0	0	0	0	3	0	0	3	0	0	0	0	0	0	1	0	0
UL10-L8	5’ UTR „L” Isoform	7	0	4	0	0	0	2	1	0	0	0	0	0	0	0	0	0	0	0	0	0	0	0	0	0
UL9L-8	Multigenic and 5' UTR "L" Isoform	1	0	1	0	0	0	0	0	0	0	0	0	0	0	0	0	0	0	0	0	0	0	0	0	0
UL8-L2	5’ UTR „L” Isoform	4	1	0	0	0	0	0	3	0	0	0	0	0	0	0	0	0	0	0	0	0	0	0	0	0
UL8-L	5’ UTR „L” Isoform	1	1	0	0	0	0	0	0	0	0	0	0	0	0	0	0	0	0	0	0	0	0	0	0	0
UL7-L2	5’ UTR „L” Isoform	16	2	3	0	0	1	0	6	0	0	0	0	1	0	0	1	0	0	1	0	0	0	0	0	1
UL7-L3	5’ UTR „L” Isoform	26	4	13	0	0	0	1	0	0	1	0	0	2	0	0	2	1	0	0	0	0	0	0	0	2
UL7-L4	5’ UTR „L” Isoform	5	2	2	0	0	0	0	1	0	0	0	0	0	0	0	0	0	0	0	0	0	0	0	0	0
UL6L-7	Multigenic and 5' UTR "L" Isoform	1	0	1	0	0	0	0	0	0	0	0	0	0	0	0	0	0	0	0	0	0	0	0	0	0
UL5L2-4	Multigenic and 5' UTR "L" Isoform	4	0	0	0	0	0	0	4	0	0	0	0	0	0	0	0	0	0	0	0	0	0	0	0	0
UL4-L5	5’ UTR „L” Isoform	23	1	7	0	0	0	1	12	0	0	0	0	0	0	0	0	0	0	0	0	0	0	0	0	2
UL4-L4	5’ UTR „L” Isoform	7	0	1	0	0	0	4	2	0	0	0	0	0	0	0	0	0	0	0	0	0	0	0	0	0
UL4-L3	5’ UTR „L” Isoform	38	0	6	0	1	0	4	13	0	1	0	0	5	1	0	5	0	0	0	1	0	1	0	0	0
UL4-L2	5’ UTR „L” Isoform	24	0	3	0	0	0	4	10	0	0	0	0	1	1	0	1	0	0	0	0	0	1	0	0	3
UL4-L	5’ UTR „L” Isoform	61	1	6	0	2	0	14	21	1	0	0	0	7	0	0	7	0	0	0	1	0	0	0	0	1
UL3.5-L	5’ UTR „L” Isoform	8	0	3	0	0	0	1	4	0	0	0	0	0	0	0	0	0	0	0	0	0	0	0	0	0
UL3L-3.5	Multigenic and 5' UTR "L" Isoform	4	3	0	0	0	0	0	1	0	0	0	0	0	0	0	0	0	0	0	0	0	0	0	0	0
UL1L-2-3-3.5	Multigenic and 5' UTR "L" Isoform	1	1	0	0	0	0	0	0	0	0	0	0	0	0	0	0	0	0	0	0	0	0	0	0	0
UL3L2-3.5	Multigenic and 5' UTR "L" Isoform	4	0	3	0	0	0	0	1	0	0	0	0	0	0	0	0	0	0	0	0	0	0	0	0	0
UL1L2-2-3-3.5	Multigenic and 5' UTR "L" Isoform	1	0	1	0	0	0	0	0	0	0	0	0	0	0	0	0	0	0	0	0	0	0	0	0	0
IE180-S	5’ UTR „S” Isoform	9	1	8	0	0	0	0	0	0	0	0	0	0	0	0	0	0	0	0	0	0	0	0	0	0
US4-L	5’ UTR „L” Isoform	9	1	1	0	0	0	0	0	0	0	0	0	1	0	0	1	0	0	0	2	0	0	0	1	2
US7-L	5’ UTR „L” Isoform	21	4	7	0	0	0	1	9	0	0	0	0	0	0	0	0	0	0	0	0	0	0	0	0	0
US7-L2	5’ UTR „L” Isoform	3	2	0	0	0	0	1	0	0	0	0	0	0	0	0	0	0	0	0	0	0	0	0	0	0
US7-L3	5’ UTR „L” Isoform	46	1	7	0	0	0	9	27	0	0	0	0	0	1	0	0	0	0	1	0	0	0	0	0	0
US8-L-US9	Multigenic and 5' UTR "L" Isoform	2	1	0	0	0	0	0	1	0	0	0	0	0	0	0	0	0	0	0	0	0	0	0	0	0
US9-US2-L5	Multigenic and 5' UTR "L" Isoform	1	1	0	0	0	0	0	0	0	0	0	0	0	0	0	0	0	0	0	0	0	0	0	0	0
US9-L6	5’ UTR „L” Isoform	20	2	0	0	0	0	1	5	0	0	1	0	2	3	0	2	0	1	1	1	0	0	0	0	1
US9-US2-L4	Multigenic and 5' UTR "L" Isoform	9	1	0	0	2	0	2	3	0	0	0	0	0	0	0	0	0	0	0	0	0	0	0	0	1
US9-L5	5’ UTR „L” Isoform	8	2	1	0	0	0	1	1	0	0	0	0	0	0	0	0	0	0	0	1	0	2	0	0	0
US9-US2-L3	Multigenic and 5' UTR "L" Isoform	1	1	0	0	0	0	0	0	0	0	0	0	0	0	0	0	0	0	0	0	0	0	0	0	0
US9-L4	5’ UTR „L” Isoform	11	1	1	0	0	0	1	2	0	0	0	0	1	1	0	1	0	0	0	1	0	1	0	0	1
US9-US2-L2	Multigenic and 5' UTR "L" Isoform	1	1	0	0	0	0	0	0	0	0	0	0	0	0	0	0	0	0	0	0	0	0	0	0	0
US9-L3	5’ UTR „L” Isoform	39	2	4	0	0	0	12	9	1	0	0	0	4	0	0	4	0	0	0	0	0	2	0	1	0
US9-L2	5’ UTR „L” Isoform	19	3	1	0	0	0	0	1	0	1	0	0	3	0	0	3	0	0	0	2	2	0	1	2	0
US9-US2-L	Multigenic and 5' UTR "L" Isoform	6	2	0	0	0	0	0	2	0	0	0	0	0	1	0	0	0	0	0	0	0	0	0	0	1
US9-L1	5’ UTR „L” Isoform	14	3	2	0	1	0	2	4	0	0	0	0	0	0	0	0	0	0	0	0	0	1	1	0	0
US2-L	5’ UTR „L” Isoform	11	1	2	0	0	0	1	6	0	0	0	0	0	0	0	0	0	0	0	0	0	1	0	0	0
IE180-S-2	5’ UTR „S” Isoform	9	1	8	0	0	0	0	0	0	0	0	0	0	0	0	0	0	0	0	0	0	0	0	0	0
EP0-L2	5’ UTR „L” Isoform	5	0	2	0	0	0	0	0	0	0	1	0	1	0	0	1	0	0	0	0	0	0	0	0	0
UL15-L-prev.	5’ UTR „L” Isoform	1	1	0	0	0	0	0	0	0	0	0	0	0	0	0	0	0	0	0	0	0	0	0	0	0
UL15-splice-L	5’ UTR „L” Isoform	1	0	1	0	0	0	0	0	0	0	0	0	0	0	0	0	0	0	0	0	0	0	0	0	0

## Sheet: Other transcript
Transcript	Type	Annotation type	Previous annotation	Count
UL51L-50-49.5-49	Multicistronic & 5’ UTR variant	Manual	-	1
UL50-49.5-49-L	Multicistronic & 5' UTR variant	Manual	-	1
UL25L-26-26.5	Multicistronic & 5' UTR variant	Manual	-	1
UL14L-13-12	Multicistronic & 5' UTR variant	Manual	-	1
US4-AT	3' UTR variant	Manual	+	1
US2-AT2	3' UTR variant	Manual	+	1
ORF-1L2	5' UTR variant	Manual	+	1
ORF-1L1	5' UTR variant	Manual	+	1
UL27-AT1	3' UTR variant	Manual	+	1
UL35-AT	3' UTR variant	Manual	+	1
UL23-AT	3' UTR variant	Manual	+	1
UL22-AT	3' UTR variant	Manual	+	1
UL21-AT2	3' UTR variant	Manual	+	1
UL32-S-31	Multicistronic & 5' UTR variant	Manual	+	1
UL-5-4-S	Multicistronic & 5' UTR variant	Manual	+	1
UL23-AT	3' UTR variant	Manual	+	1
UL10-L7	5' UTR variant	Manual	+	1
ORF-1M2	5' UTR variant	LoRTIA	+	1.319
ORF-1M1	5' UTR variant	LoRTIA	+	1.124
UL50S	5' UTR variant	LoRTIA	+	226
UL50L	5' UTR variant	LoRTIA	+	92
UL49.5-S-49	Multicistronic & 5' UTR variant	LoRTIA	+	2.397
UL49-L	5' UTR variant	LoRTIA	+	393
UL32-S-31	Multicistronic & 5' UTR variant	LoRTIA	+	56
UL31-L	5' UTR variant	LoRTIA	+	51
UL33-L2-34-35	Multicistronic & 5' UTR variant	LoRTIA	+	25
UL39-40-L	Multicistronic & 5' UTR variant	LoRTIA	+	104
UL42-L1	5' UTR variant	LoRTIA	+	46
UL43-S	5' UTR variant	LoRTIA	+	3.582
UL44-AT	3' UTR variant	LoRTIA	+	49
UL23-L3	5' UTR variant	LoRTIA	+	13
UL23-L2	5' UTR variant	LoRTIA	+	48
UL23-L1	5' UTR variant	LoRTIA	+	1.303
UL10 -L1	5' UTR variant	LoRTIA	+	356
UL10-L3	5' UTR variant	LoRTIA	+	190
UL10-L4	5' UTR variant	LoRTIA	+	42
UL10-S	5' UTR variant	LoRTIA	+	77
UL5-4-M	Multicistronic & 5' UTR variant	LoRTIA	+	5
UL5-4-S	Multicistronic & 5' UTR variant	LoRTIA	+	34
US1-splice-L2	Splice variant & 5' UTR variant	LoRTIA	+	4
US1-splice-L-2	Splice variant & 5' UTR variant	LoRTIA	+	4
UL21-L2	5' UTR variant	Manual	+	1
US3-L-4	5' UTR variant	Manual	+	1
US7-8-9-2-AT1	Multicistronic & 3' UTR variant	Manual	+	1
US8-9-2-AT1	Multicistronic & 3' UTR variant	Manual	+	1
US2-AT	3' UTR variant	Manual	+	1
US4-AT	3' UTR variant	Manual	+	1
ORF-1L2	5' UTr variant	Manual	+	1
ORF-1L1	5' UTr variant	Manual	+	1
UL27-AT1	5' UTR variant	Manual	+	1
UL35-AT	3' UTR variant	Manual	+	1
UL23-AT	3' UTR variant	Manual	+	1
UL22-AT	3' UTR variant	Manual	+	1
UL21-AT2	3' UTR variant	Manual	+	1
