# Supplementary material for: An Integrated Sequencing Approach for Updating the Pseudorabies Virus Transcriptome
Source: Pathogens. 2021 Feb 20;10(2):242. doi: 10.3390/pathogens10020242 (PMC7924054; doi:10.3390/pathogens10020242)
Supplement: Supplementary file 1 [file pathogens-10-00242-s001.zip › Table S9.xlsx]

## Sheet: New transcript
transcript	type	dCDNA	Terminator	LSK109-4h	LSK109-4h-2	LSK109-8h	LSK109-12h	LSK109_12h-2	cDNA-LSK-108	IsoSeq-1h	IsoSeq-1h-2-3	IsoSeq-1h-3	IsoSeq-4h	IsoSeq-4h-2-3	IsoSeq-4h-3	IsoSeq-8h	IsoSeq-8h-2-3	IsoSeq-8h-3						IsoSeq-148h-1-2	IsoSeq-Mix-0,8-2	IsoSeq-Mix-0,8-5	IsoSeq-Mix-2-3	IsoSeq-Mix-3-5	IsoSeq-Mix-5		Sequel
EP0-sp2	Splice Isoform	0	7	0	0	2	0	0	1	0	0	0	2	0	1	2	0	0						0	0	0	0	0	0		0
US1-splice-2	Splice Isoform	52	15	1	32	15	23	23	0	0	0	2	12	0	2	24	3	1						1	0	0	0	0	0		1
US1-splice-2-2	Splice Isoform	0	33	2	0	2	23	23	3	0	0	2	12	0	4	0	0	1						1	0	0	0	0	0		2
US1-splice-3	Splice Isoform	1	0	0	0	0	1	1	0	0	0	0	0	0	0	0	0	0						0	0	0	0	0	0		0
US1-splice-3-2	Splice Isoform	1	0	0	0	0	2	2	0	0	0	0	0	0	0	0	0	0						0	0	0	0	0	0		0
US1-splice-4	Splice Isoform	9	7	0	0	3	6	6	1	0	0	0	0	0	0	0	0	0						0	0	0	0	0	0		0
US1-splice-4-2	Splice Isoform	9	8	0	0	1	2	2	1	0	0	0	0	0	0	0	0	0						0	0	0	0	0	0		0
US1-splice-5	Splice Isoform	2	5	0	0	2	0	0	0	0	0	0	0	0	0	0	0	0						0	0	0	0	0	0		0
US1-splice-5-2	Splice Isoform	2	6	0	0	3	0	0	0	0	0	0	0	0	0	0	0	0						0	0	0	0	0	0		0
US1-splice-6	Splice Isoform	15	28	0	0	7	19	19	0	0	0	0	0	0	0	0	0	1						0	0	0	0	0	0		3
US1-splice-6-2	Splice Isoform	4	7	0	0	2	3	3	0	0	0	0	0	0	0	0	0	0						0	0	0	0	0	0		3
AZURE-S-L-splice	non-coding	0	2	0	0	0	0	0	0	0	0	0	0	0	0	0	0	0						0	1	0	0	2	0		0
NOIR-1M-splice	non-coding	1	1	0	0	0	0	0	0	0	0	0	0	0	0	0	0	0						0	0	0	0	0	0		0
NOIR-1M-splice-2	non-coding	1	1	0	0	0	0	0	0	0	0	0	0	0	0	0	0	0						0	0	0	0	7	95		0
PTO-US1 (splice)	Non-coding	1	0	0	0	0	0	0	0	0	0	0	0	0	0	0	0	0						0	0	0	0	0	0		0

## Sheet: Previously annotated transcript
Transcript	Type	Annotation type	Previous annotation	Count
UL15-sp	Splice variant	LoRTIA	+	5
EP0-sp1	splice variant	LoRTIA	+	314
US1-splice	splice variant	LoRTIA	+	8.932
US1-splice(2)	splice variant	LoRTIA	+	3.746
US1-splice-L2	Splice variant & 5' UTR variant	LoRTIA	+	4
US1-splice-L-2	Splice variant & 5' UTR variant	LoRTIA	+	4
EP0.5-sp1	splice variant	Manual	+	1
EP0.5-sp2	splice variant	Manual	+	3
EP0.5-S2-sp1	splice variant	Manual	+	14
